# Supplementary material for: Epigenetic and transcriptional regulations prime cell fate before division during human pluripotent stem cell differentiation
Source: Nat Commun. 2023 Jan 25;14:405. doi: 10.1038/s41467-023-36116-9 (PMC9876972; doi:10.1038/s41467-023-36116-9)
Supplement: Supplementary file 3 — Supplementary Data 1 [file 41467_2023_36116_MOESM3_ESM.xlsx]

## Sheet: Sheet1
Supplementary Data 1. Genes expressed in the different clusters identified by k-means clustering of differentially expressed genes during differentiation of EG1 FUCCI-hPSCs (0h, 12h, 24h, 36h, 48h, 60h and 72h).
Clusters (k)	Description	Examples (total 6317 protein-coding genes)
1	Definitive endoderm (DE)-only (low expression)	IDH1, KLF5, PEG10, GREM2, DBX2, BMP5, GREB1, HES4, BAG3, FZD5
2	Mesendoderm (MS) and endoderm progenitors	NODAL, LEFTY2, HEY2, ZIC2, HAND2, SIX3, TLX3, MESP1, MESP2, GDNF, WT1, TGFA, NODAL, ROBO1, TWIST2, RALB
3	MS and endoderm	JUN, BACH2, SOX17, GATA4, GATA6, EOMES, FOXA2, CER1, CXCR4, LZTS1, TEAD3, FOXC1, DKK4, GSC, TBX3, MYC, FOXP4, RXRG, CDH2, MAFF, TEAD1, LHX1, TCF20, BMP2, KLF8, MAPK8, KLF7, MAPK12
4	Pluripotency and MS	FOXH1, GLI2, AURKA, FOXM1, BCL6, SASH1, D1I1, SALL1, CENPF, H2AFZ, PLK1
5	PS and DE	FOS, FGF12, WLS, NOTUM, RASL10A, RHOB, RASGEF1B, RGL1, KLHL4, NDRG2, FURIN, SKIDA1
6	DE (low increase)	GADD45B, RORA, MIXL1, MAF, JUND, TGFB1, DKK1, WNT3, MSX2, SMAD6, DUSP6, NKD1, MAPK15, SAMD11, EVX1, SOX18, DACH1, BMPR2, GDF10
7	Primitive streak (PS)-only	WNT8A, ID2, ID3, ID1, ID4, TFAP2A, MAFA, SMAD3, WNT5B, NES, CDX2, GREM1, GATA2, GATA3, GATA5, LGR6, WNT8B, FZD1, FZD3, FZD10, PLXND1, CITED1, HEY1, PIWIL4
8	Smooth pluripotency loss	RARG, CEBPZ, CD24, IRX1, IRX2, PRDM14, TERF1, ZSCAN10, TRIM24, DNMT3B, GAL, JADE1, CDH9, POU6F1, SHISA3, SOX21, SOX15, STC2, LCK, USP44, FGF2, SIX4, PBX1, FOXB2
9	Pluripotency and PS (before first division)	POU5F1, SOX2, NANOG, TFAP2C, SALL3, HES3, SALL2, VGF, CDH1, DLK1, FOXI3, DCLK1, GBX2, DPPA2, PRKCA, RGMA, CCND1, DPPA4, JADE2, LPHN1
10	Acute loss of pluripotency	HIST1H1C, SALL4, KLF4, DPPA3, MYB, SIRT1, FOXO4, IDO1, FEZF1, ATF3, WNT4, BNC2, TRPC4
11	Pluripotency and endoderm	ZIC3, OTX2, LIN28B, ATF4, MAFG, TCF7L1, DMBX1, FEZ1, LRIG1, KAL1, KLF15, KLF16, LMNB2, DNMT3L, JMJD6, JAG1, FOXO1, VEGFB
12	Pluripotency and PS + increase in DE	LIN28A, HES6, MAPKBP1, JARID2, CITED2, NOTCH3, OLFM2, PGM1, EPCAM, HIF3A, PODXL, TCF7L2, CTNND1
13	PS-only (smooth decrease)	SP5, T, SMAD7, JUNB, MSX1, CRABP1, BAMBI, LEFTY1, YAP1, CXXC5, FGF3, FGF4, SMAD9, DACT1, TCF7, SEZ6L
