# Supplementary material for: Epigenetic and transcriptional regulations prime cell fate before division during human pluripotent stem cell differentiation
Source: Nat Commun. 2023 Jan 25;14:405. doi: 10.1038/s41467-023-36116-9 (PMC9876972; doi:10.1038/s41467-023-36116-9)
Supplement: Supplementary file 4 — Supplementary Data 2 [file 41467_2023_36116_MOESM4_ESM.xlsx]

## Sheet: 0 h – 12 h Inc
Supplementary Data 2: GO enrichment analysis in variant open chromatin regions.
GOBPID	Pvalue	OddsRatio	ExpCount	Count	Size	Term
GO:0045653	3.32166e-17	89.8752	0.688123	14	18	negative regulation of megakaryocyte differentiation
GO:0006335	3.11063e-12	19.956	1.22333	14	32	DNA replication-dependent nucleosome assembly
GO:0034723	3.11063e-12	19.956	1.22333	14	32	DNA replication-dependent nucleosome organization
GO:0000183	1.15256e-10	13.8092	1.52916	14	40	chromatin silencing at rDNA
GO:0060964	1.18044e-10	8.03175	3.05832	19	80	regulation of gene silencing by miRNA
GO:0016233	1.29521e-10	10.5449	2.1026	16	55	telomere capping
GO:0060147	2.3376e-10	7.65392	3.17301	19	83	regulation of posttranscriptional gene silencing
GO:0060966	2.3376e-10	7.65392	3.17301	19	83	regulation of gene silencing by RNA
GO:0051290	3.03126e-10	11.0017	1.91145	15	50	protein heterotetramerization
GO:0034080	4.95375e-10	11.9652	1.68208	14	44	CENP-A containing nucleosome assembly
GO:0061641	4.95375e-10	11.9652	1.68208	14	44	CENP-A containing chromatin organization
GO:0006336	1.0109e-09	9.87103	2.06437	15	54	DNA replication-independent nucleosome assembly
GO:0034724	1.34142e-09	9.62369	2.1026	15	55	DNA replication-independent nucleosome organization
GO:0031055	1.80355e-09	10.5551	1.83499	14	48	chromatin remodeling at centromere
GO:0060968	1.90654e-09	5.82935	4.35811	21	114	regulation of gene silencing
GO:0045638	7.01324e-09	6.43271	3.44061	18	90	negative regulation of myeloid cell differentiation
GO:1903707	1.30548e-08	4.68012	5.73436	23	150	negative regulation of hemopoiesis
GO:0050793	1.48218e-08	1.73762	99.4337	153	2601	regulation of developmental process
GO:0034508	1.63478e-08	8.54061	2.14083	14	56	centromere complex assembly
GO:0045595	2.29732e-08	1.85988	68.2388	114	1785	regulation of cell differentiation
GO:2000026	2.40467e-08	1.8031	78.7136	127	2059	regulation of multicellular organismal development
GO:0043486	2.66123e-08	8.15145	2.21728	14	58	histone exchange
GO:0045652	3.29855e-08	6.62417	2.98186	16	78	regulation of megakaryocyte differentiation
GO:0030219	7.4586e-08	5.74559	3.5553	17	93	megakaryocyte differentiation
GO:0071840	1.24673e-07	1.50916	244.207	309	6388	cellular component organization or biogenesis
GO:0016043	1.32741e-07	1.50999	237.67	302	6217	cellular component organization
GO:0006342	1.56525e-07	5.08396	4.16697	18	109	chromatin silencing
GO:0045596	1.91009e-07	2.25465	27.6778	57	724	negative regulation of cell differentiation
GO:0007275	2.20426e-07	1.51549	202.996	264	5310	multicellular organism development
GO:0051716	2.61804e-07	1.48587	275.861	340	7216	cellular response to stimulus
GO:0045814	3.11665e-07	4.56655	4.81686	19	126	negative regulation of gene expression, epigenetic
GO:0043044	3.6468e-07	5.82369	3.09655	15	81	ATP-dependent chromatin remodeling
GO:0051239	4.86581e-07	1.59539	117.937	168	3085	regulation of multicellular organismal process
GO:0050896	5.5956e-07	1.47012	334.198	397	8742	response to stimulus
GO:0051291	5.78217e-07	4.36141	5.008	19	131	protein heterooligomerization
GO:0006303	5.96314e-07	5.56951	3.21124	15	84	double-strand break repair via nonhomologous end joining
GO:0048856	6.178e-07	1.48204	221.27	281	5788	anatomical structure development
GO:1903706	7.52627e-07	2.60512	15.9797	38	418	regulation of hemopoiesis
GO:0048731	9.72602e-07	1.49521	182.161	238	4765	system development
GO:0048513	1.04285e-06	1.55032	131.661	182	3444	animal organ development
GO:0022008	1.5323e-06	1.76519	59.3697	96	1553	neurogenesis
GO:0000726	1.72299e-06	5.05446	3.47884	15	91	non-recombinational repair
GO:0000723	2.38139e-06	3.75334	6.00196	20	157	telomere maintenance
GO:0001764	4.17352e-06	3.75356	5.69613	19	149	neuron migration
GO:0065008	4.25227e-06	1.49044	147.985	197	3871	regulation of biological quality
GO:0032502	4.25395e-06	1.43075	236.447	292	6185	developmental process
GO:0051093	4.31808e-06	1.89779	38.7642	68	1014	negative regulation of developmental process
GO:0032200	8.12358e-06	3.42544	6.49894	20	170	telomere organization
GO:0045637	1.02315e-05	2.88958	9.4808	25	248	regulation of myeloid cell differentiation
GO:0044501	1.02673e-05	101.219	0.191145	4	5	modulation of signal transduction in other organism
GO:0052250	1.02673e-05	101.219	0.191145	4	5	modulation of signal transduction in other organism involved in symbiotic interaction
GO:0048699	1.09752e-05	1.70846	55.6997	88	1457	generation of neurons
GO:0007399	1.21544e-05	1.57	87.5445	126	2290	nervous system development
GO:0002683	1.29498e-05	2.33457	16.6679	36	436	negative regulation of immune system process
GO:0051241	1.47211e-05	1.74847	48.0921	78	1258	negative regulation of multicellular organismal process
GO:0051262	2.08322e-05	3.44386	5.81081	18	152	protein tetramerization
GO:0006352	2.63109e-05	2.78243	9.40434	24	246	DNA-templated transcription, initiation
GO:0048869	2.70219e-05	1.42474	163.238	209	4270	cellular developmental process
GO:0007154	3.11497e-05	1.37987	241.837	292	6326	cell communication
GO:0070727	3.28229e-05	1.59343	69.8062	103	1826	cellular macromolecule localization
GO:0060249	3.36075e-05	2.2797	16.0562	34	420	anatomical structure homeostasis
GO:0007417	4.01139e-05	1.81253	36.05	61	943	central nervous system development
GO:0006323	4.05774e-05	2.93067	7.83695	21	205	DNA packaging
GO:0035556	4.27551e-05	1.48177	107.424	146	2810	intracellular signal transduction
GO:0030154	4.72128e-05	1.415	156.357	200	4090	cell differentiation
GO:0021965	5.56344e-05	Inf	0.114687	3	3	spinal cord ventral commissure morphogenesis
GO:0044502	5.56344e-05	Inf	0.114687	3	3	positive regulation of signal transduction in other organism
GO:0052470	5.56344e-05	Inf	0.114687	3	3	modulation by host of symbiont signal transduction pathway
GO:0052525	5.56344e-05	Inf	0.114687	3	3	positive regulation by host of symbiont signal transduction pathway
GO:0052526	5.56344e-05	Inf	0.114687	3	3	positive regulation by organism of signal transduction in other organism involved in symbiotic interaction
GO:0075205	5.56344e-05	Inf	0.114687	3	3	modulation by host of symbiont cAMP-mediated signal transduction
GO:0075206	5.56344e-05	Inf	0.114687	3	3	positive regulation by host of symbiont cAMP-mediated signal transduction
GO:0060341	5.60753e-05	1.82633	33.374	57	873	regulation of cellular localization
GO:0006338	5.78297e-05	3.15857	6.26956	18	164	chromatin remodeling
GO:0032501	6.1863e-05	1.35474	283.736	333	7422	multicellular organismal process
GO:0023052	6.31015e-05	1.36208	240.04	288	6279	signaling
GO:0030182	6.66276e-05	1.66196	50.2712	78	1315	neuron differentiation
GO:0009719	8.00454e-05	1.58918	62.1222	92	1625	response to endogenous stimulus
GO:2001222	9.41378e-05	6.55751	1.49093	8	39	regulation of neuron migration
GO:0006334	0.000107693	3.24733	5.42852	16	142	nucleosome assembly
GO:0034613	0.000109606	1.54604	69.4239	100	1816	cellular protein localization
GO:0048523	0.000114151	1.37132	180.976	224	4734	negative regulation of cellular process
GO:0007267	0.000129159	1.57574	60.4401	89	1581	cell-cell signaling
GO:0051248	0.00014622	1.67171	43.3517	68	1134	negative regulation of protein metabolic process
GO:0010646	0.000150807	1.40175	134.604	173	3521	regulation of cell communication
GO:0034728	0.000154946	2.89811	6.76654	18	177	nucleosome organization
GO:0031497	0.000160161	2.99934	6.1931	17	162	chromatin assembly
GO:0050794	0.000175159	1.34079	403.852	449	10564	regulation of cellular process
GO:0030099	0.000194807	2.14276	15.4445	31	404	myeloid cell differentiation
GO:0051172	0.000219666	1.45582	91.5968	124	2396	negative regulation of nitrogen compound metabolic process
GO:1901844	0.00022876	20.2392	0.344061	4	9	regulation of cell communication by electrical coupling involved in cardiac conduction
GO:0048522	0.000244054	1.33936	200.167	242	5236	positive regulation of cellular process
GO:0007165	0.000248414	1.32995	223.105	266	5836	signal transduction
GO:0023051	0.000248657	1.38424	135.904	173	3555	regulation of signaling
GO:0071495	0.000251538	1.5844	52.412	78	1371	cellular response to endogenous stimulus
GO:0051641	0.000259675	1.41916	107.959	142	2824	cellular localization
GO:0006302	0.000265926	2.52734	8.94559	21	234	double-strand break repair
GO:0032269	0.000266335	1.65736	41.0198	64	1073	negative regulation of cellular protein metabolic process
GO:0048708	0.00027652	4.31259	2.6378	10	69	astrocyte differentiation
GO:0009653	0.000292092	1.42971	99.319	132	2598	anatomical structure morphogenesis
GO:0048518	0.000318529	1.32203	225.819	268	5907	positive regulation of biological process
GO:0006333	0.000327947	2.70884	7.18706	18	188	chromatin assembly or disassembly
GO:0010721	0.000346965	2.22708	12.4627	26	326	negative regulation of cell development
GO:0007155	0.000350398	1.56475	52.9854	78	1386	cell adhesion
GO:0001701	0.000379479	2.25271	11.851	25	310	in utero embryonic development
GO:0032990	0.000396445	1.82231	25.0018	43	654	cell part morphogenesis
GO:0048666	0.000409006	1.63399	40.8668	63	1069	neuron development
GO:0022610	0.00041647	1.55446	53.2913	78	1394	biological adhesion
GO:0070849	0.000426511	5.07941	1.83499	8	48	response to epidermal growth factor
GO:0051960	0.000436141	1.69576	33.718	54	882	regulation of nervous system development
GO:0050768	0.000471744	2.30422	10.6659	23	279	negative regulation of neurogenesis
GO:0043603	0.000504142	1.61312	42.0137	64	1099	cellular amide metabolic process
GO:0051343	0.000525059	37.8993	0.191145	3	5	positive regulation of cyclic-nucleotide phosphodiesterase activity
GO:0007409	0.000546871	1.98121	17.1266	32	448	axonogenesis
GO:0019538	0.000550473	1.30866	218.02	258	5703	protein metabolic process
GO:0006793	0.00055252	1.37221	122.524	156	3205	phosphorus metabolic process
GO:0043009	0.000594322	1.85476	21.6759	38	567	chordate embryonic development
GO:0048468	0.000600531	1.44301	79.784	108	2087	cell development
GO:0033036	0.000603325	1.37788	115.49	148	3021	macromolecule localization
GO:0051246	0.000605836	1.39051	106.468	138	2785	regulation of protein metabolic process
GO:0032268	0.00063212	1.4003	99.3955	130	2600	regulation of cellular protein metabolic process
GO:0098609	0.000639992	1.69987	31.0802	50	813	cell-cell adhesion
GO:0009966	0.000679565	1.36635	121.263	154	3172	regulation of signal transduction
GO:0051281	0.000717542	5.38148	1.52916	7	40	positive regulation of release of sequestered calcium ion into cytosol
GO:1900180	0.000735091	3.06765	4.62571	13	121	regulation of protein localization to nucleus
GO:0120039	0.00074497	1.78665	24.2372	41	634	plasma membrane bounded cell projection morphogenesis
GO:0006996	0.00075087	1.34025	143.588	178	3756	organelle organization
GO:0048858	0.000768166	1.78354	24.2754	41	635	cell projection morphogenesis
GO:0006417	0.000774725	2.0094	15.2916	29	400	regulation of translation
GO:0010649	0.00081977	12.6473	0.458748	4	12	regulation of cell communication by electrical coupling
GO:0032989	0.000823599	1.59034	41.1727	62	1077	cellular component morphogenesis
GO:1901564	0.000825732	1.28705	257.129	297	6726	organonitrogen compound metabolic process
GO:0030879	0.000829742	2.87895	5.27561	14	138	mammary gland development
GO:0099536	0.000864421	1.73477	26.7603	44	700	synaptic signaling
GO:0048812	0.000900296	1.78077	23.702	40	620	neuron projection morphogenesis
GO:0071277	0.000919294	3.63256	3.05832	10	80	cellular response to calcium ion
GO:0031324	0.000942861	1.38743	97.7134	127	2556	negative regulation of cellular metabolic process
GO:2000113	0.000943715	1.50134	55.6615	79	1456	negative regulation of cellular macromolecule biosynthetic process
GO:0031325	0.000948779	1.35114	124.015	156	3244	positive regulation of cellular metabolic process
GO:0034250	0.000956132	2.83292	5.35207	14	140	positive regulation of cellular amide metabolic process
GO:0010524	0.000961742	4.41533	2.06437	8	54	positive regulation of calcium ion transport into cytosol
GO:0007411	0.00096178	2.26819	9.86309	21	258	axon guidance
GO:0000902	0.000999585	1.60774	37.388	57	978	cell morphogenesis

## Sheet: 0 h – 12 h Dec
GOBPID	Pvalue	OddsRatio	ExpCount	Count	Size	Term
GO:0007399	1.26778e-21	1.75904	313.648	467	2290	nervous system development
GO:0048731	3.39386e-18	1.50451	652.634	832	4765	system development
GO:0048699	8.12111e-16	1.77171	199.557	306	1457	generation of neurons
GO:0048666	1.30676e-15	1.90259	146.415	239	1069	neuron development
GO:0022008	1.44946e-15	1.73869	212.705	321	1553	neurogenesis
GO:0007275	4.85852e-15	1.43135	727.279	893	5310	multicellular organism development
GO:0030182	4.97334e-15	1.78663	180.108	279	1315	neuron differentiation
GO:0048856	3.97902e-14	1.40484	792.748	956	5788	anatomical structure development
GO:0120036	1.23181e-13	1.69804	199.557	297	1457	plasma membrane bounded cell projection organization
GO:0030030	1.85684e-13	1.68348	204.35	302	1492	cell projection organization
GO:0032502	2.73206e-13	1.38308	847.123	1007	6185	developmental process
GO:0120039	4.75488e-13	2.07131	86.8352	153	634	plasma membrane bounded cell projection morphogenesis
GO:0048858	5.44075e-13	2.06688	86.9722	153	635	cell projection morphogenesis
GO:0048812	6.57463e-13	2.07704	84.9177	150	620	neuron projection morphogenesis
GO:0009653	7.00683e-13	1.50854	355.833	475	2598	anatomical structure morphogenesis
GO:0031175	9.96094e-13	1.84173	128.609	206	939	neuron projection development
GO:0048667	1.01165e-12	2.13436	76.4259	138	558	cell morphogenesis involved in neuron differentiation
GO:0032990	1.56271e-12	2.02202	89.5745	155	654	cell part morphogenesis
GO:0051239	4.28625e-12	1.4529	422.534	545	3085	regulation of multicellular organismal process
GO:0048468	1.61121e-11	1.52172	285.844	388	2087	cell development
GO:0032501	2.19252e-11	1.33573	1016.55	1167	7422	multicellular organismal process
GO:0006928	3.03949e-11	1.51513	283.653	384	2071	movement of cell or subcellular component
GO:0040011	3.1571e-11	1.54415	252.425	348	1843	locomotion
GO:0051179	9.6077e-11	1.33002	876.981	1019	6403	localization
GO:0007417	1.68e-10	1.73408	129.157	198	943	central nervous system development
GO:0051960	2.44783e-10	1.75297	120.802	187	882	regulation of nervous system development
GO:0007420	3.15057e-10	1.84303	97.2445	157	710	brain development
GO:0000904	3.51112e-10	1.83958	97.3815	157	711	cell morphogenesis involved in differentiation
GO:0051270	4.36693e-10	1.67384	143.675	214	1049	regulation of cellular component movement
GO:0007155	4.71437e-10	1.58139	189.832	269	1386	cell adhesion
GO:0007411	4.96186e-10	2.53212	35.3367	73	258	axon guidance
GO:0022610	5.3991e-10	1.57733	190.928	270	1394	biological adhesion
GO:0016477	5.87101e-10	1.55945	202.159	283	1476	cell migration
GO:0097485	5.99795e-10	2.51834	35.4737	73	259	neuron projection guidance
GO:0032989	6.10664e-10	1.65773	147.51	218	1077	cellular component morphogenesis
GO:0050808	6.45634e-10	2.18405	52.4572	97	383	synapse organization
GO:0060322	8.42194e-10	1.79055	103.271	163	754	head development
GO:0061564	1.30858e-09	1.9964	67.2494	116	491	axon development
GO:0000902	1.37939e-09	1.67501	133.951	200	978	cell morphogenesis
GO:0007409	1.47291e-09	2.0478	61.3599	108	448	axonogenesis
GO:0030334	1.61666e-09	1.69901	124.363	188	908	regulation of cell migration
GO:0007416	2.17993e-09	2.96736	22.4621	52	164	synapse assembly
GO:2000145	3.6024e-09	1.65879	132.17	196	965	regulation of cell motility
GO:0048870	5.94503e-09	1.49566	222.293	301	1623	cell motility
GO:0051674	5.94503e-09	1.49566	222.293	301	1623	localization of cell
GO:0040012	6.67277e-09	1.62019	142.306	207	1039	regulation of locomotion
GO:0048513	7.5133e-09	1.35089	471.704	577	3444	animal organ development
GO:0050767	1.16765e-08	1.7092	106.969	163	781	regulation of neurogenesis
GO:0032879	1.97222e-08	1.37338	374.323	468	2733	regulation of localization
GO:0035295	2.57928e-08	1.57525	149.702	213	1093	tube development
GO:2000026	5.13026e-08	1.40939	282.009	363	2059	regulation of multicellular organismal development
GO:0043087	7.60572e-08	1.86767	65.7428	108	480	regulation of GTPase activity
GO:0051240	1.51142e-07	1.42409	239.276	312	1747	positive regulation of multicellular organismal process
GO:0051961	1.59477e-07	2.11537	40.8153	74	298	negative regulation of nervous system development
GO:0060284	2.75267e-07	1.57627	124.5	178	909	regulation of cell development
GO:0034765	2.83764e-07	1.84817	61.9078	101	452	regulation of ion transmembrane transport
GO:0030001	2.98521e-07	1.59331	117.104	169	855	metal ion transport
GO:0022603	3.02695e-07	1.52017	150.113	208	1096	regulation of anatomical structure morphogenesis
GO:0007264	3.12102e-07	1.7588	74.6454	117	545	small GTPase mediated signal transduction
GO:0050803	3.53488e-07	2.30082	29.9951	58	219	regulation of synapse structure or activity
GO:0048869	4.48831e-07	1.27717	584.837	683	4270	cellular developmental process
GO:0045664	4.87754e-07	1.68425	86.5613	131	632	regulation of neuron differentiation
GO:0050793	6.51459e-07	1.3317	356.244	437	2601	regulation of developmental process
GO:0050807	7.21455e-07	2.27678	29.1733	56	213	regulation of synapse organization
GO:0065008	7.91997e-07	1.27989	530.188	623	3871	regulation of biological quality
GO:0009887	8.52088e-07	1.52611	134.225	187	980	animal organ morphogenesis
GO:0050804	9.10229e-07	1.84062	57.114	93	417	modulation of chemical synaptic transmission
GO:0043269	9.15211e-07	1.65005	89.9854	134	657	regulation of ion transport
GO:0016043	9.53599e-07	1.24048	851.506	957	6217	cellular component organization
GO:0071840	9.57154e-07	1.23908	874.926	981	6388	cellular component organization or biogenesis
GO:0099177	1.01627e-06	1.83484	57.251	93	418	regulation of trans-synaptic signaling
GO:0031344	1.18378e-06	1.64353	89.5745	133	654	regulation of cell projection organization
GO:0120035	1.40395e-06	1.64353	88.2049	131	644	regulation of plasma membrane bounded cell projection organization
GO:0006811	1.56216e-06	1.39623	222.019	286	1621	ion transport
GO:0035556	1.56588e-06	1.30802	384.869	465	2810	intracellular signal transduction
GO:0072359	1.66931e-06	1.46938	157.098	212	1147	circulatory system development
GO:0051963	1.76021e-06	2.95509	14.2443	33	104	regulation of synapse assembly
GO:0030154	2.53136e-06	1.25958	560.183	650	4090	cell differentiation
GO:0006935	3.02218e-06	1.63326	84.5068	125	617	chemotaxis
GO:0034220	3.05715e-06	1.46376	151.482	204	1106	ion transmembrane transport
GO:0006812	3.18636e-06	1.46127	152.441	205	1113	cation transport
GO:0051056	3.29214e-06	1.91549	43.9655	74	321	regulation of small GTPase mediated signal transduction
GO:0035239	3.51176e-06	1.51044	124.226	172	907	tube morphogenesis
GO:0042330	3.57669e-06	1.62643	84.7808	125	619	taxis
GO:0050885	3.78651e-06	4.22717	6.8482	20	50	neuromuscular process controlling balance
GO:0044093	4.04288e-06	1.36586	237.085	300	1731	positive regulation of molecular function
GO:0030029	4.11263e-06	1.56825	99.9838	143	730	actin filament-based process
GO:0007423	4.11716e-06	1.67682	72.7279	110	531	sensory organ development
GO:0010959	4.23007e-06	1.82524	51.2246	83	374	regulation of metal ion transport
GO:0099536	4.28842e-06	1.57997	95.8748	138	700	synaptic signaling
GO:0050768	4.40812e-06	1.97888	38.213	66	279	negative regulation of neurogenesis
GO:0099537	4.67089e-06	1.57951	95.19	137	695	trans-synaptic signaling
GO:0043547	4.87113e-06	1.78292	55.3335	88	404	positive regulation of GTPase activity
GO:0050905	6.55247e-06	2.78551	14.3812	32	105	neuromuscular process
GO:0010975	6.5802e-06	1.70001	65.3319	100	477	regulation of neuron projection development
GO:0016358	6.74212e-06	2.11205	29.7212	54	217	dendrite development
GO:0001667	7.5915e-06	1.71297	62.3186	96	455	ameboidal-type cell migration
GO:0034762	8.33461e-06	1.64878	73.0018	109	533	regulation of transmembrane transport
GO:0043010	8.52843e-06	1.89942	41.2262	69	301	camera-type eye development
GO:0010721	1.13115e-05	1.84329	44.6503	73	326	negative regulation of cell development
GO:0098742	1.14648e-05	1.942	36.9803	63	270	cell-cell adhesion via plasma-membrane adhesion molecules
GO:0030900	1.16047e-05	1.77975	50.9506	81	372	forebrain development
GO:0046578	1.36477e-05	2.04852	30.406	54	222	regulation of Ras protein signal transduction
GO:0055085	1.54451e-05	1.36419	204.898	260	1496	transmembrane transport
GO:0001764	1.55885e-05	2.33417	20.4076	40	149	neuron migration
GO:0098660	1.62583e-05	1.49619	111.078	153	811	inorganic ion transmembrane transport
GO:0030198	1.72315e-05	1.79171	47.5265	76	347	extracellular matrix organization
GO:0098655	1.85923e-05	1.49146	111.352	153	813	cation transmembrane transport
GO:0098662	1.87425e-05	1.52174	99.4359	139	726	inorganic cation transmembrane transport
GO:0023051	1.94126e-05	1.24455	486.907	564	3555	regulation of signaling
GO:0030326	1.963e-05	2.47151	17.1205	35	125	embryonic limb morphogenesis
GO:0035113	1.963e-05	2.47151	17.1205	35	125	embryonic appendage morphogenesis
GO:0010769	2.13753e-05	1.86346	39.9935	66	292	regulation of cell morphogenesis involved in differentiation
GO:0061061	2.16876e-05	1.54689	89.5745	127	654	muscle structure development
GO:0022604	2.29418e-05	1.65139	64.784	97	473	regulation of cell morphogenesis
GO:0048518	2.41293e-05	1.20483	809.047	898	5907	positive regulation of biological process
GO:0010646	2.4836e-05	1.24179	482.25	558	3521	regulation of cell communication
GO:0030647	2.50533e-05	22.1145	1.23268	7	9	aminoglycoside antibiotic metabolic process
GO:0052696	2.50533e-05	22.1145	1.23268	7	9	flavonoid glucuronidation
GO:0007268	2.54527e-05	1.52709	94.0943	132	687	chemical synaptic transmission
GO:0098916	2.54527e-05	1.52709	94.0943	132	687	anterograde trans-synaptic signaling
GO:0048514	2.60993e-05	1.53126	92.4507	130	675	blood vessel morphogenesis
GO:0042391	2.84337e-05	1.68482	57.7988	88	422	regulation of membrane potential
GO:0045665	3.01883e-05	2.00723	29.7212	52	217	negative regulation of neuron differentiation
GO:0048736	3.53375e-05	2.13687	23.9687	44	175	appendage development
GO:0060173	3.53375e-05	2.13687	23.9687	44	175	limb development
GO:0051965	3.8622e-05	3.1701	9.03963	22	66	positive regulation of synapse assembly
GO:0048880	4.32081e-05	1.73309	48.7592	76	356	sensory system development
GO:0001558	4.83946e-05	1.66552	56.9771	86	416	regulation of cell growth
GO:0022898	4.9529e-05	1.90776	33.2823	56	243	regulation of transmembrane transporter activity
GO:0044057	4.97351e-05	1.55921	77.6586	111	567	regulation of system process
GO:0072358	5.0663e-05	1.46507	109.16	148	797	cardiovascular system development
GO:0035107	5.26771e-05	2.23628	19.9968	38	146	appendage morphogenesis
GO:0035108	5.26771e-05	2.23628	19.9968	38	146	limb morphogenesis
GO:0023052	5.31598e-05	1.19195	859.997	946	6279	signaling
GO:0060560	5.38836e-05	1.93968	31.0908	53	227	developmental growth involved in morphogenesis
GO:0035023	5.59864e-05	2.28737	18.6271	36	136	regulation of Rho protein signal transduction
GO:0043062	6.22194e-05	1.66728	54.9226	83	401	extracellular structure organization
GO:0016049	6.33698e-05	1.59904	66.4276	97	485	cell growth
GO:0045595	6.45137e-05	1.30516	244.481	299	1785	regulation of cell differentiation
GO:0021537	7.07874e-05	1.87727	33.6932	56	246	telencephalon development
GO:0040013	7.30089e-05	1.67483	52.7312	80	385	negative regulation of locomotion
GO:0090257	7.38949e-05	1.86196	34.5149	57	252	regulation of muscle system process
GO:0001654	7.51624e-05	1.71095	47.9374	74	350	eye development
GO:0010631	8.16115e-05	1.71238	47.2526	73	345	epithelial cell migration
GO:0032412	8.18017e-05	1.88921	32.3235	54	236	regulation of ion transmembrane transporter activity
GO:0007265	8.23037e-05	1.63003	58.6206	87	428	Ras protein signal transduction
GO:0150063	8.27194e-05	1.70466	48.0744	74	351	visual system development
GO:0005513	8.28167e-05	10.1117	1.78053	8	13	detection of calcium ion
GO:0030336	9.31462e-05	1.73239	44.2394	69	323	negative regulation of cell migration
GO:0007267	9.43294e-05	1.31472	216.54	267	1581	cell-cell signaling
GO:1904062	9.91727e-05	1.74354	42.7328	67	312	regulation of cation transmembrane transport
GO:0007154	0.000101643	1.18314	866.435	949	6326	cell communication
GO:0030036	0.000104617	1.49645	87.52	121	639	actin cytoskeleton organization
GO:0090132	0.000108613	1.69336	47.6635	73	348	epithelium migration
GO:0090130	0.00010977	1.68606	48.4853	74	354	tissue migration
GO:0007626	0.000110326	1.97684	26.571	46	194	locomotory behavior
GO:0060541	0.000110326	1.97684	26.571	46	194	respiratory system development
GO:0048813	0.000111043	2.22291	18.4901	35	135	dendrite morphogenesis
GO:0001568	0.000120201	1.44972	103.271	139	754	blood vessel development
GO:0007610	0.000120411	1.51801	79.3022	111	579	behavior
GO:0065009	0.000126253	1.22567	434.313	500	3171	regulation of molecular function
GO:2000146	0.000128204	1.69578	46.2939	71	338	negative regulation of cell motility
GO:0048646	0.000128771	1.36021	157.098	200	1147	anatomical structure formation involved in morphogenesis
GO:0070838	0.000134289	1.58414	62.7295	91	458	divalent metal ion transport
GO:0030335	0.000134825	1.54503	71.0844	101	519	positive regulation of cell migration
GO:0098609	0.000135431	1.42827	111.352	148	813	cell-cell adhesion
GO:0007389	0.000136246	1.60121	59.4424	87	434	pattern specification process
GO:0048568	0.000136739	1.61053	57.7988	85	422	embryonic organ development
GO:0030155	0.000136968	1.4748	91.492	125	668	regulation of cell adhesion
GO:0030638	0.00014336	18.9476	1.09571	6	8	polyketide metabolic process
GO:0044597	0.00014336	18.9476	1.09571	6	8	daunorubicin metabolic process
GO:0044598	0.00014336	18.9476	1.09571	6	8	doxorubicin metabolic process
GO:0050770	0.00015212	1.99523	24.6535	43	180	regulation of axonogenesis
GO:0051128	0.000152924	1.24805	335.425	394	2449	regulation of cellular component organization
GO:0035335	0.000154251	2.43329	13.8334	28	101	peptidyl-tyrosine dephosphorylation
GO:0048871	0.000156485	1.57151	63.8253	92	466	multicellular organismal homeostasis
GO:0072511	0.000170324	1.57098	63.1404	91	461	divalent inorganic cation transport
GO:0051241	0.000175	1.33584	172.301	216	1258	negative regulation of multicellular organismal process
GO:0052697	0.000178288	11.0558	1.5066	7	11	xenobiotic glucuronidation
GO:0014031	0.000180833	2.62331	11.2311	24	82	mesenchymal cell development
GO:0001525	0.000183269	1.49819	80.124	111	585	angiogenesis
GO:0016101	0.000186347	2.4982	12.6007	26	92	diterpenoid metabolic process
GO:0007166	0.000189985	1.22842	390.758	452	2853	cell surface receptor signaling pathway
GO:0010632	0.000197252	1.74214	38.8978	61	284	regulation of epithelial cell migration
GO:0001944	0.000202304	1.42165	107.928	143	788	vasculature development
GO:0007266	0.000207278	1.91161	27.2558	46	199	Rho protein signal transduction
GO:0051271	0.000208347	1.63206	51.0876	76	373	negative regulation of cellular component movement
GO:0040007	0.000217826	1.37391	134.499	173	982	growth
GO:2000147	0.000219556	1.51362	73.6867	103	538	positive regulation of cell motility
GO:0003206	0.000225369	2.18197	17.6684	33	129	cardiac chamber morphogenesis
GO:0007156	0.000239213	2.00099	22.873	40	167	homophilic cell adhesion via plasma membrane adhesion molecules
GO:0071804	0.000256541	1.86114	29.0364	48	212	cellular potassium ion transport
GO:0071805	0.000256541	1.86114	29.0364	48	212	potassium ion transmembrane transport
GO:0002009	0.000265015	1.53863	65.6058	93	479	morphogenesis of an epithelium
GO:0006816	0.0002658	1.58536	56.4292	82	412	calcium ion transport
GO:0055117	0.000266274	2.60305	10.8202	23	79	regulation of cardiac muscle contraction
GO:0051962	0.0002664	1.51688	70.6735	99	516	positive regulation of nervous system development
GO:0032409	0.000266478	1.76436	35.3367	56	258	regulation of transporter activity
GO:0007215	0.000272344	2.47649	12.1898	25	89	glutamate receptor signaling pathway
GO:0120031	0.000282307	1.49478	75.8781	105	554	plasma membrane bounded cell projection assembly
GO:1904888	0.00029333	2.81536	8.90266	20	65	cranial skeletal system development
GO:0048729	0.000318006	1.46406	83.822	114	612	tissue morphogenesis
GO:0007216	0.000320503	7.2217	2.05446	8	15	G protein-coupled glutamate receptor signaling pathway
GO:0021535	0.000320503	7.2217	2.05446	8	15	cell migration in hindbrain
GO:0040017	0.000335336	1.48037	77.9326	107	569	positive regulation of locomotion
GO:0009790	0.000344338	1.36545	130.39	167	952	embryo development
GO:0010977	0.000348575	2.04069	20.2707	36	148	negative regulation of neuron projection development
GO:0051919	0.000351162	Inf	0.547856	4	4	positive regulation of fibrinolysis
GO:1903522	0.000362269	1.73819	35.7476	56	261	regulation of blood circulation
GO:0006813	0.000366669	1.77816	32.5974	52	238	potassium ion transport
GO:0051272	0.00037619	1.48332	75.6042	104	552	positive regulation of cellular component movement
GO:0010634	0.000378409	1.96576	22.5991	39	165	positive regulation of epithelial cell migration
GO:0001523	0.000397808	2.45342	11.7789	24	86	retinoid metabolic process
GO:0060048	0.000411415	2.09415	18.2162	33	133	cardiac muscle contraction
GO:0040008	0.000413196	1.4246	94.7791	126	692	regulation of growth
GO:0030031	0.000415976	1.47248	77.5217	106	566	cell projection assembly
GO:0048486	0.000420797	5.68831	2.60232	9	19	parasympathetic nervous system development
GO:0007010	0.000422241	1.30638	178.601	220	1304	cytoskeleton organization
GO:0003208	0.000471089	2.60841	9.86141	21	72	cardiac ventricle morphogenesis
GO:0048864	0.000481248	2.47021	11.2311	23	82	stem cell development
GO:0048522	0.000495251	1.16899	717.144	787	5236	positive regulation of cellular process
GO:0048593	0.000515937	2.21937	14.7921	28	108	camera-type eye morphogenesis
GO:0051234	0.000517561	1.17023	690.162	759	5039	establishment of localization
GO:0007517	0.00055028	1.5543	55.1965	79	403	muscle organ development
GO:0050790	0.000574323	1.22945	310.908	362	2270	regulation of catalytic activity
GO:0060562	0.000574416	1.63622	42.8698	64	313	epithelial tube morphogenesis
GO:0014032	0.000581952	2.48885	10.6832	22	78	neural crest cell development
GO:0048562	0.000610942	1.66843	38.8978	59	284	embryonic organ morphogenesis
GO:0006721	0.00062882	2.223	14.2443	27	104	terpenoid metabolic process
GO:0099173	0.000635658	1.94104	21.6403	37	158	postsynapse organization
GO:0048588	0.000638869	1.75961	30.9539	49	226	developmental cell growth
GO:0007605	0.000679098	1.99757	19.4489	34	142	sensory perception of sound
GO:0046777	0.000708537	1.74961	31.0908	49	227	protein autophosphorylation
GO:0043583	0.000731016	1.78211	28.7625	46	210	ear development
GO:0009605	0.000752796	1.22238	314.88	365	2299	response to external stimulus
GO:0003015	0.000760014	1.70188	34.378	53	251	heart process
GO:0006023	0.000824425	2.13873	15.203	28	111	aminoglycan biosynthetic process
GO:0048755	0.000839582	9.47255	1.36964	6	10	branching morphogenesis of a nerve
GO:0006810	0.000843208	1.16369	674.548	740	4925	transport
GO:0006024	0.000863012	2.16644	14.5182	27	106	glycosaminoglycan biosynthetic process
GO:0021955	0.000920407	3.61349	4.51981	12	33	central nervous system neuron axonogenesis
GO:0031345	0.00093534	1.84016	24.3796	40	178	negative regulation of cell projection organization
GO:0043542	0.000937989	1.66526	36.2955	55	265	endothelial cell migration
GO:0001573	0.000938153	5.61615	2.32839	8	17	ganglioside metabolic process
GO:0070588	0.000961688	1.61693	41.2262	61	301	calcium ion transmembrane transport
GO:0044331	0.000963875	3.16297	5.75249	14	42	cell-cell adhesion mediated by cadherin
GO:0048589	0.000972981	1.40624	88.0679	116	643	developmental growth
GO:0006720	0.000992687	2.04546	16.8466	30	123	isoprenoid metabolic process

## Sheet: 12 h – 24 h Inc
GOBPID	Pvalue	OddsRatio	ExpCount	Count	Size	Term
GO:1901888	2.43859e-08	7.8499	2.13288	14	87	regulation of cell junction assembly
GO:0022610	7.44009e-08	2.1912	34.1751	67	1394	biological adhesion
GO:0007155	1.3339e-07	2.16505	33.979	66	1386	cell adhesion
GO:0099560	1.80527e-07	17.0468	0.661928	8	27	synaptic membrane adhesion
GO:0032989	4.38587e-07	2.25509	26.4036	54	1077	cellular component morphogenesis
GO:0034329	4.48182e-07	3.9942	5.83477	21	238	cell junction assembly
GO:0000902	6.93007e-07	2.29126	23.9765	50	978	cell morphogenesis
GO:0034330	7.03111e-07	3.60325	7.03605	23	287	cell junction organization
GO:0120039	1.04442e-06	2.60131	15.543	37	634	plasma membrane bounded cell projection morphogenesis
GO:0048858	1.0843e-06	2.59681	15.5676	37	635	cell projection morphogenesis
GO:0048812	1.65181e-06	2.58291	15.1998	36	620	neuron projection morphogenesis
GO:0032990	2.17008e-06	2.514	16.0334	37	654	cell part morphogenesis
GO:0000904	2.41598e-06	2.43721	17.4308	39	711	cell morphogenesis involved in differentiation
GO:0007045	3.42206e-06	6.57666	1.93675	11	79	cell-substrate adherens junction assembly
GO:0048041	3.42206e-06	6.57666	1.93675	11	79	focal adhesion assembly
GO:0048666	3.97063e-06	2.12432	26.2074	51	1069	neuron development
GO:1903391	4.37745e-06	7.248	1.61805	10	66	regulation of adherens junction organization
GO:0070830	5.01762e-06	8.28862	1.29934	9	53	bicellular tight junction assembly
GO:0120192	5.89205e-06	8.10396	1.32386	9	54	tight junction assembly
GO:2000810	6.07359e-06	17.2758	0.490317	6	20	regulation of bicellular tight junction assembly
GO:0031175	6.20031e-06	2.17282	23.0204	46	939	neuron projection development
GO:0120036	6.78693e-06	1.93236	35.7196	63	1457	plasma membrane bounded cell projection organization
GO:0022008	7.02092e-06	1.90198	38.0731	66	1553	neurogenesis
GO:0048667	8.18216e-06	2.53266	13.6798	32	558	cell morphogenesis involved in neuron differentiation
GO:0034332	8.29537e-06	4.5706	3.4077	14	139	adherens junction organization
GO:0030182	9.17309e-06	1.96357	32.2383	58	1315	neuron differentiation
GO:0120193	9.34046e-06	7.59615	1.3974	9	57	tight junction organization
GO:0007399	9.80231e-06	1.73853	56.1413	88	2290	nervous system development
GO:0034333	9.94583e-06	5.80495	2.15739	11	88	adherens junction assembly
GO:0009653	1.01987e-05	1.69776	63.6922	97	2598	anatomical structure morphogenesis
GO:0030029	1.08866e-05	2.29757	17.8966	38	730	actin filament-based process
GO:0003158	1.12463e-05	4.77204	3.03996	13	124	endothelium development
GO:0061564	1.26187e-05	2.60383	12.0373	29	491	axon development
GO:0030030	1.42918e-05	1.88092	36.5776	63	1492	cell projection organization
GO:0051893	1.43832e-05	7.14809	1.47095	9	60	regulation of focal adhesion assembly
GO:0090109	1.43832e-05	7.14809	1.47095	9	60	regulation of cell-substrate junction assembly
GO:0007409	1.76364e-05	2.6538	10.9831	27	448	axonogenesis
GO:0043297	1.89018e-05	6.87756	1.51998	9	62	apical junction assembly
GO:0030036	2.05298e-05	2.34016	15.6656	34	639	actin cytoskeleton organization
GO:0007044	2.08101e-05	5.31906	2.329	11	95	cell-substrate junction assembly
GO:0007411	2.16546e-05	3.26131	6.32509	19	258	axon guidance
GO:0044087	2.16562e-05	2.09249	22.7262	44	927	regulation of cellular component biogenesis
GO:0097485	2.28505e-05	3.24753	6.3496	19	259	neuron projection guidance
GO:0040011	2.44927e-05	1.76927	45.1827	73	1843	locomotion
GO:0048699	2.56521e-05	1.85819	35.7196	61	1457	generation of neurons
GO:0048468	2.98842e-05	1.71701	51.1646	80	2087	cell development
GO:0006928	4.00931e-05	1.70521	50.7723	79	2071	movement of cell or subcellular component
GO:0098742	4.04802e-05	3.10322	6.61928	19	270	cell-cell adhesion via plasma-membrane adhesion molecules
GO:0051963	4.88051e-05	4.80182	2.54965	11	104	regulation of synapse assembly
GO:0032970	5.4175e-05	2.6964	9.16892	23	374	regulation of actin filament-based process
GO:0031032	6.78803e-05	3.51634	4.63349	15	189	actomyosin structure organization
GO:0032879	7.74255e-05	1.59624	67.0018	97	2733	regulation of localization
GO:1903393	9.17923e-05	9.66833	0.759991	6	31	positive regulation of adherens junction organization
GO:0051179	9.33484e-05	1.45034	156.975	195	6403	localization
GO:0051270	9.54873e-05	1.92166	25.7171	46	1049	regulation of cellular component movement
GO:2000145	0.000114475	1.94887	23.6578	43	965	regulation of cell motility
GO:0030334	0.000125076	1.9727	22.2604	41	908	regulation of cell migration
GO:0031290	0.000127306	12.5664	0.514833	5	21	retinal ganglion cell axon guidance
GO:0051960	0.000138286	1.97973	21.623	40	882	regulation of nervous system development
GO:0040012	0.000151143	1.89311	25.472	45	1039	regulation of locomotion
GO:0048588	0.000151242	3.10864	5.54058	16	226	developmental cell growth
GO:0060560	0.00015913	3.09373	5.5651	16	227	developmental growth involved in morphogenesis
GO:0055085	0.000183378	1.73233	36.6757	59	1496	transmembrane transport
GO:0032956	0.000191696	2.65078	8.06571	20	329	regulation of actin cytoskeleton organization
GO:1901889	0.00020217	11.1688	0.563864	5	23	negative regulation of cell junction assembly
GO:0007416	0.000207298	3.49982	4.0206	13	164	synapse assembly
GO:0050808	0.000208516	2.50023	9.38957	22	383	synapse organization
GO:0048589	0.00028067	2.09285	15.7637	31	643	developmental growth
GO:0051894	0.000306579	10.0508	0.612896	5	25	positive regulation of focal adhesion assembly
GO:0048856	0.000313952	1.41437	141.898	176	5788	anatomical structure development
GO:0042330	0.000321658	2.10214	15.1753	30	619	taxis
GO:0007010	0.000351055	1.74054	31.9687	52	1304	cytoskeleton organization
GO:0051493	0.000353515	2.21869	12.454	26	508	regulation of cytoskeleton organization
GO:0010631	0.00035607	2.51792	8.45796	20	345	epithelial cell migration
GO:0030900	0.000364252	2.45012	9.11989	21	372	forebrain development
GO:0045446	0.000373645	4.0486	2.69674	10	110	endothelial cell differentiation
GO:0090132	0.000397844	2.49446	8.53151	20	348	epithelium migration
GO:0016477	0.000404354	1.68784	36.1854	57	1476	cell migration
GO:0016049	0.000411767	2.23287	11.8902	25	485	cell growth
GO:0061572	0.000421319	3.42908	3.77544	12	154	actin filament bundle organization
GO:0050919	0.000455803	6.90198	1.00515	6	41	negative chemotaxis
GO:0090130	0.000494366	2.44879	8.67861	20	354	tissue migration
GO:0006775	0.000520909	6.70988	1.02967	6	42	fat-soluble vitamin metabolic process
GO:0023052	0.000557012	1.38633	153.935	187	6279	signaling
GO:0007166	0.000579858	1.49372	69.9437	96	2853	cell surface receptor signaling pathway
GO:0001952	0.000610754	3.78221	2.86835	10	117	regulation of cell-matrix adhesion
GO:0070306	0.000632177	8.37375	0.710959	5	29	lens fiber cell differentiation
GO:0006935	0.000658792	2.03067	15.1263	29	617	chemotaxis
GO:0010632	0.000677481	2.59536	6.9625	17	284	regulation of epithelial cell migration
GO:0032502	0.000685532	1.37941	151.63	184	6185	developmental process
GO:0038095	0.000706628	5.22549	1.49547	7	61	Fc-epsilon receptor signaling pathway
GO:0051491	0.000743496	8.03834	0.735475	5	30	positive regulation of filopodium assembly
GO:0006470	0.000817492	2.47201	7.72249	18	315	protein dephosphorylation
GO:0043087	0.000818348	2.15764	11.7676	24	480	regulation of GTPase activity
GO:0032026	0.00082978	11.4641	0.441285	4	18	response to magnesium ion
GO:0007154	0.000840076	1.37002	155.087	187	6326	cell communication
GO:0048870	0.000849359	1.61117	39.7892	60	1623	cell motility
GO:0051674	0.000849359	1.61117	39.7892	60	1623	localization of cell
GO:0060429	0.000872234	1.69934	30.0319	48	1225	epithelium development
GO:0007043	0.000902312	3.58014	3.01545	10	123	cell-cell junction assembly
GO:0008038	0.000961858	5.88991	1.15224	6	47	neuron recognition

## Sheet: 12 h – 24 h Dec
GOBPID	Pvalue	OddsRatio	ExpCount	Count	Size	Term
GO:0006335	4.77778e-41	267.782	0.555245	26	32	DNA replication-dependent nucleosome assembly
GO:0034723	4.77778e-41	267.782	0.555245	26	32	DNA replication-dependent nucleosome organization
GO:0000183	1.10778e-32	91.993	0.694056	24	40	chromatin silencing at rDNA
GO:0006334	1.409e-30	20.755	2.4639	35	142	nucleosome assembly
GO:0051290	1.83439e-29	56.5788	0.86757	24	50	protein heterotetramerization
GO:0031497	1.93169e-28	17.4664	2.81093	35	162	chromatin assembly
GO:0060964	6.24971e-28	31.5075	1.38811	27	80	regulation of gene silencing by miRNA
GO:0060147	1.97774e-27	29.8145	1.44017	27	83	regulation of posttranscriptional gene silencing
GO:0060966	1.97774e-27	29.8145	1.44017	27	83	regulation of gene silencing by RNA
GO:0034728	4.89688e-27	15.6079	3.0712	35	177	nucleosome organization
GO:0006333	4.28308e-26	14.4766	3.26206	35	188	chromatin assembly or disassembly
GO:0065004	5.62326e-25	11.4844	4.3205	38	249	protein-DNA complex assembly
GO:0006323	9.21972e-25	13.0163	3.55704	35	205	DNA packaging
GO:0060968	1.33736e-24	20.1699	1.97806	28	114	regulation of gene silencing
GO:0045652	7.72566e-24	27.1981	1.35341	24	78	regulation of megakaryocyte differentiation
GO:0030219	3.7965e-23	22.5593	1.61368	25	93	megakaryocyte differentiation
GO:0071824	8.18776e-23	9.79016	4.94515	38	285	protein-DNA complex subunit organization
GO:0051291	8.38251e-23	16.8245	2.27303	28	131	protein heterooligomerization
GO:0006342	1.45368e-22	19.2728	1.8913	26	109	chromatin silencing
GO:0045653	4.80999e-22	207.541	0.312325	14	18	negative regulation of megakaryocyte differentiation
GO:0006325	3.21768e-21	5.3355	13.6035	58	784	chromatin organization
GO:0045814	7.75902e-21	15.9808	2.18628	26	126	negative regulation of gene expression, epigenetic
GO:0071103	2.67459e-20	9.10579	4.80634	35	277	DNA conformation change
GO:0051262	1.12765e-18	12.6643	2.63741	26	152	protein tetramerization
GO:0051276	2.08428e-16	3.81425	20.5614	64	1185	chromosome organization
GO:0032200	2.22043e-16	10.533	2.94974	25	170	telomere organization
GO:0034080	1.20476e-14	27.6311	0.763461	14	44	CENP-A containing nucleosome assembly
GO:0061641	1.20476e-14	27.6311	0.763461	14	44	CENP-A containing chromatin organization
GO:0006336	1.306e-14	22.8383	0.936975	15	54	DNA replication-independent nucleosome assembly
GO:0034724	1.76794e-14	22.2661	0.954327	15	55	DNA replication-independent nucleosome organization
GO:0045637	2.84874e-14	7.48357	4.30315	27	248	regulation of myeloid cell differentiation
GO:0031055	4.74929e-14	24.3748	0.832867	14	48	chromatin remodeling at centromere
GO:0034622	1.24932e-13	3.47687	19.9194	58	1148	cellular protein-containing complex assembly
GO:0016233	3.84377e-13	20.2052	0.954327	14	55	telomere capping
GO:0034508	5.04579e-13	19.723	0.971678	14	56	centromere complex assembly
GO:0043486	8.54625e-13	18.8243	1.00638	14	58	histone exchange
GO:0038111	1.46524e-12	33.9565	0.520542	11	30	interleukin-7-mediated signaling pathway
GO:0098760	2.23629e-12	32.2569	0.537893	11	31	response to interleukin-7
GO:0098761	2.23629e-12	32.2569	0.537893	11	31	cellular response to interleukin-7
GO:0045638	3.09763e-12	12.8568	1.56163	16	90	negative regulation of myeloid cell differentiation
GO:0000726	3.70022e-12	12.6846	1.57898	16	91	non-recombinational repair
GO:1903706	1.04148e-11	4.92937	7.25288	31	418	regulation of hemopoiesis
GO:1903507	1.24791e-11	3.09849	21.6372	57	1247	negative regulation of nucleic acid-templated transcription
GO:1902679	1.32985e-11	3.09291	21.6719	57	1249	negative regulation of RNA biosynthetic process
GO:0006303	1.39955e-11	12.8865	1.45752	15	84	double-strand break repair via nonhomologous end joining
GO:1903707	1.45231e-11	8.68485	2.60271	19	150	negative regulation of hemopoiesis
GO:0051253	1.61472e-11	3.01688	23.0427	59	1328	negative regulation of RNA metabolic process
GO:0030099	2.21719e-11	4.92227	7.00996	30	404	myeloid cell differentiation
GO:0045892	2.51061e-11	3.10007	20.7696	55	1197	negative regulation of transcription, DNA-templated
GO:0045934	7.03393e-11	2.84472	25.2116	61	1453	negative regulation of nucleobase-containing compound metabolic process
GO:0043044	1.07366e-10	12.346	1.40546	14	81	ATP-dependent chromatin remodeling
GO:0051259	1.11976e-10	4.10909	9.45651	34	545	protein complex oligomerization
GO:0010558	2.18022e-10	2.73368	26.5997	62	1533	negative regulation of macromolecule biosynthetic process
GO:2000113	2.18434e-10	2.77822	25.2636	60	1456	negative regulation of cellular macromolecule biosynthetic process
GO:0065003	3.25003e-10	2.542	33.1065	71	1908	protein-containing complex assembly
GO:0006352	3.56513e-10	5.91059	4.26844	22	246	DNA-templated transcription, initiation
GO:0031327	4.26143e-10	2.6621	27.7275	63	1598	negative regulation of cellular biosynthetic process
GO:0009890	7.76506e-10	2.61719	28.144	63	1622	negative regulation of biosynthetic process
GO:0051172	1.33109e-09	2.32869	41.5739	81	2396	negative regulation of nitrogen compound metabolic process
GO:0031324	2.31193e-09	2.26798	44.3502	84	2556	negative regulation of cellular metabolic process
GO:0016043	2.81572e-09	1.97241	107.874	158	6217	cellular component organization
GO:0030097	3.23561e-09	3.1949	14.1934	40	818	hemopoiesis
GO:0006338	4.0633e-09	6.87128	2.84563	17	164	chromatin remodeling
GO:0035195	1.17324e-08	3.37067	11.3305	34	653	gene silencing by miRNA
GO:0048534	1.31724e-08	3.02367	14.9222	40	860	hematopoietic or lymphoid organ development
GO:0043933	1.38075e-08	2.26121	38.3813	74	2212	protein-containing complex subunit organization
GO:0035194	1.5848e-08	3.32609	11.4693	34	661	posttranscriptional gene silencing by RNA
GO:0016441	1.64488e-08	3.32059	11.4866	34	662	posttranscriptional gene silencing
GO:2000026	2.01526e-08	2.28274	35.7265	70	2059	regulation of multicellular organismal development
GO:0006996	2.08836e-08	2.00885	65.1718	107	3756	organelle organization
GO:0071840	2.35042e-08	1.88974	110.841	158	6388	cellular component organization or biogenesis
GO:0031047	4.06303e-08	3.18875	11.9204	34	687	gene silencing by RNA
GO:0010608	4.72768e-08	2.72702	18.1843	44	1048	posttranscriptional regulation of gene expression
GO:0002520	5.46048e-08	2.85519	15.7204	40	906	immune system development
GO:0016458	7.04583e-08	3.00262	13.3953	36	772	gene silencing
GO:0045595	7.47385e-08	2.2973	30.9722	62	1785	regulation of cell differentiation
GO:0002227	8.54848e-08	25.3259	0.399082	7	23	innate immune response in mucosa
GO:0000723	1.00782e-07	6.23562	2.72417	15	157	telomere maintenance
GO:0006302	1.49804e-07	4.94863	4.06023	18	234	double-strand break repair
GO:0022607	3.88997e-07	1.96112	52.0542	87	3000	cellular component assembly
GO:0040029	4.00506e-07	2.77735	14.3843	36	829	regulation of gene expression, epigenetic
GO:0002683	6.92498e-07	3.49189	7.56521	24	436	negative regulation of immune system process
GO:1901362	8.58737e-07	1.81383	75.1489	113	4331	organic cyclic compound biosynthetic process
GO:0006355	1.05676e-06	1.87161	59.0988	94	3406	regulation of transcription, DNA-templated
GO:0097659	1.0583e-06	1.85447	62.4824	98	3601	nucleic acid-templated transcription
GO:1903506	1.12094e-06	1.86412	60.0185	95	3459	regulation of nucleic acid-templated transcription
GO:0006351	1.15803e-06	1.85396	61.7536	97	3559	transcription, DNA-templated
GO:2001141	1.24542e-06	1.85864	60.1573	95	3467	regulation of RNA biosynthetic process
GO:0032774	1.31835e-06	1.84328	62.7773	98	3618	RNA biosynthetic process
GO:0002376	1.54828e-06	1.91926	48.8095	81	2813	immune system process
GO:0002385	1.59236e-06	14.9985	0.589947	7	34	mucosal immune response
GO:0050793	2.11708e-06	1.93341	45.131	76	2601	regulation of developmental process
GO:0002251	2.39848e-06	13.9626	0.62465	7	36	organ or tissue specific immune response
GO:0010605	2.47289e-06	1.85919	54.3446	87	3132	negative regulation of macromolecule metabolic process
GO:0018130	2.84934e-06	1.77101	72.5115	108	4179	heterocycle biosynthetic process
GO:0002682	2.86206e-06	2.21106	24.691	49	1423	regulation of immune system process
GO:0044267	3.07266e-06	1.72638	88.7003	126	5112	cellular protein metabolic process
GO:0044085	4.32644e-06	1.82342	55.9235	88	3223	cellular component biogenesis
GO:0034654	4.48188e-06	1.7547	71.4357	106	4117	nucleobase-containing compound biosynthetic process
GO:0048523	4.65747e-06	1.72286	82.1415	118	4734	negative regulation of cellular process
GO:2000112	5.17453e-06	1.76297	67.2887	101	3878	regulation of cellular macromolecule biosynthetic process
GO:1901564	5.29837e-06	1.67174	116.705	155	6726	organonitrogen compound metabolic process
GO:0019438	5.59324e-06	1.74096	72.6503	107	4187	aromatic compound biosynthetic process
GO:0051252	6.43422e-06	1.76543	64.1481	97	3697	regulation of RNA metabolic process
GO:0051093	6.47571e-06	2.37328	17.5943	38	1014	negative regulation of developmental process
GO:0019731	7.0902e-06	11.565	0.728759	7	42	antibacterial humoral response
GO:0009892	7.2908e-06	1.7859	58.3354	90	3362	negative regulation of metabolic process
GO:0007599	7.63074e-06	3.52802	5.86477	19	338	hemostasis
GO:0009889	7.7443e-06	1.72495	73.1535	107	4216	regulation of biosynthetic process
GO:0019219	8.00991e-06	1.73767	68.8156	102	3966	regulation of nucleobase-containing compound metabolic process
GO:0045596	9.92429e-06	2.60323	12.5624	30	724	negative regulation of cell differentiation
GO:0031326	1.04012e-05	1.71578	71.8521	105	4141	regulation of cellular biosynthetic process
GO:0010556	1.17438e-05	1.71823	69.4056	102	4000	regulation of macromolecule biosynthetic process
GO:0010629	1.20127e-05	1.88813	39.9776	67	2304	negative regulation of gene expression
GO:0044271	1.43935e-05	1.6699	83.9981	118	4841	cellular nitrogen compound biosynthetic process
GO:0090304	1.53039e-05	1.64775	95.0856	130	5480	nucleic acid metabolic process
GO:0051239	1.60598e-05	1.77265	53.529	83	3085	regulation of multicellular organismal process
GO:0019538	1.67085e-05	1.6388	98.955	134	5703	protein metabolic process
GO:0080090	2.22726e-05	1.62163	103.223	138	5949	regulation of primary metabolic process
GO:0007596	2.24172e-05	3.37397	5.77801	18	333	blood coagulation
GO:0045540	2.33123e-05	9.40909	0.86757	7	50	regulation of cholesterol biosynthetic process
GO:0106118	2.33123e-05	9.40909	0.86757	7	50	regulation of sterol biosynthetic process
GO:0006950	2.34038e-05	1.70085	65.2412	96	3760	response to stress
GO:0051348	2.52825e-05	3.64879	4.75428	16	274	negative regulation of transferase activity
GO:0016070	2.80133e-05	1.63642	86.0629	119	4960	RNA metabolic process
GO:0050817	2.83921e-05	3.30976	5.88212	18	339	coagulation
GO:0030154	3.10348e-05	1.66839	70.9672	102	4090	cell differentiation
GO:0048731	3.23026e-05	1.63682	82.6794	115	4765	system development
GO:0006469	3.51239e-05	3.94478	3.85201	14	222	negative regulation of protein kinase activity
GO:0051171	3.66493e-05	1.60313	100.413	134	5787	regulation of nitrogen compound metabolic process
GO:0050878	4.91041e-05	2.78917	8.50218	22	490	regulation of body fluid levels
GO:0006281	5.11089e-05	2.71138	9.14418	23	527	DNA repair
GO:0007275	6.27506e-05	1.59018	92.1359	124	5310	multicellular organism development
GO:0048869	6.81111e-05	1.62266	74.0905	104	4270	cellular developmental process
GO:0034645	7.06176e-05	1.60024	83.1826	114	4794	cellular macromolecule biosynthetic process
GO:0046483	7.42293e-05	1.56452	108.394	141	6247	heterocycle metabolic process
GO:0000395	7.42518e-05	13.6885	0.451136	5	26	mRNA 5'-splice site recognition
GO:0006139	7.80072e-05	1.56461	105.653	138	6089	nucleobase-containing compound metabolic process
GO:0033673	9.74928e-05	3.56293	4.23374	14	244	negative regulation of kinase activity
GO:1901360	9.76142e-05	1.54929	112.767	145	6499	organic cyclic compound metabolic process
GO:0009059	0.000101898	1.57859	85.6985	116	4939	macromolecule biosynthetic process
GO:0090181	0.000106523	7.21947	1.09314	7	63	regulation of cholesterol metabolic process
GO:0051241	0.000148677	1.98723	21.8281	40	1258	negative regulation of multicellular organismal process
GO:0031323	0.000158383	1.53316	105.219	136	6064	regulation of cellular metabolic process
GO:0061844	0.000208133	6.41474	1.2146	7	70	antimicrobial humoral immune response mediated by antimicrobial peptide
GO:0050830	0.000212954	5.4448	1.61368	8	93	defense response to Gram-positive bacterium
GO:0044260	0.00021323	1.50843	140.807	172	8115	cellular macromolecule metabolic process
GO:0033554	0.000213902	1.78218	33.1759	54	1912	cellular response to stress
GO:0006974	0.000245742	2.1787	14.2802	29	823	cellular response to DNA damage stimulus
GO:0006259	0.000253377	2.06635	17.1779	33	990	DNA metabolic process
GO:0006725	0.00026275	1.50681	109.158	139	6291	cellular aromatic compound metabolic process
GO:0006807	0.000269913	1.5244	179.032	209	10318	nitrogen compound metabolic process
GO:0038066	0.000270511	7.51287	0.902272	6	52	p38MAPK cascade
GO:0048513	0.000279171	1.5967	59.7582	85	3444	animal organ development
GO:1901576	0.000284019	1.50684	104.577	134	6027	organic substance biosynthetic process
GO:0021691	0.000300116	Inf	0.0347028	2	2	cerebellar Purkinje cell layer maturation
GO:1902359	0.000300116	Inf	0.0347028	2	2	Notch signaling pathway involved in somitogenesis
GO:1902366	0.000300116	Inf	0.0347028	2	2	regulation of Notch signaling pathway involved in somitogenesis
GO:1902367	0.000300116	Inf	0.0347028	2	2	negative regulation of Notch signaling pathway involved in somitogenesis
GO:0048519	0.000303958	1.51	98.1221	127	5655	negative regulation of biological process
GO:0050896	0.000310211	1.4943	151.686	182	8742	response to stimulus
GO:0006695	0.000320112	5.94137	1.30135	7	75	cholesterol biosynthetic process
GO:0065008	0.000334881	1.56296	67.1672	93	3871	regulation of biological quality
GO:0010468	0.000336837	1.52413	84.3972	112	4864	regulation of gene expression
GO:1902653	0.000347428	5.85493	1.31871	7	76	secondary alcohol biosynthetic process
GO:0019221	0.00036439	2.22103	12.5104	26	721	cytokine-mediated signaling pathway
GO:0048856	0.000369729	1.49833	100.43	129	5788	anatomical structure development
GO:0014807	0.000402166	28.5831	0.156163	3	9	regulation of somitogenesis
GO:0045542	0.000402166	28.5831	0.156163	3	9	positive regulation of cholesterol biosynthetic process
GO:0106120	0.000402166	28.5831	0.156163	3	9	positive regulation of sterol biosynthetic process
GO:1902930	0.000475959	5.53285	1.38811	7	80	regulation of alcohol biosynthetic process
GO:0016126	0.00051337	5.45776	1.40546	7	81	sterol biosynthetic process
GO:0009058	0.000516171	1.47758	105.913	134	6104	biosynthetic process
GO:0044249	0.000532542	1.47842	103.137	131	5944	cellular biosynthetic process
GO:0090205	0.000567155	24.4984	0.173514	3	10	positive regulation of cholesterol metabolic process
GO:0034641	0.000712984	1.45471	118.18	146	6811	cellular nitrogen compound metabolic process
GO:0045859	0.000812541	2.09517	13.2044	26	761	regulation of protein kinase activity
GO:0021590	0.000890001	113.994	0.0520542	2	3	cerebellum maturation
GO:0021699	0.000890001	113.994	0.0520542	2	3	cerebellar cortex maturation
GO:0032502	0.000938901	1.44761	107.318	134	6185	developmental process
GO:0045736	0.000983097	10.4183	0.451136	4	26	negative regulation of cyclin-dependent protein serine/threonine kinase activity

## Sheet: 24 h – 36 h Inc
GOBPID	Pvalue	OddsRatio	ExpCount	Count	Size	Term
GO:0040011	6.30924e-05	2.28007	17.0209	34	1843	locomotion
GO:0034764	7.21344e-05	5.55336	1.76397	9	191	positive regulation of transmembrane transport
GO:0048870	0.000178741	2.24705	14.9891	30	1623	cell motility
GO:0051674	0.000178741	2.24705	14.9891	30	1623	localization of cell
GO:0016477	0.000198028	2.29405	13.6315	28	1476	cell migration
GO:0007044	0.00024988	7.46746	0.877365	6	95	cell-substrate junction assembly
GO:1904064	0.000259539	6.08243	1.24678	7	135	positive regulation of cation transmembrane transport
GO:0006928	0.000273437	2.07146	19.1266	35	2071	movement of cell or subcellular component
GO:0007155	0.000409128	2.24749	12.8003	26	1386	cell adhesion
GO:0034767	0.000435267	5.55728	1.35761	7	147	positive regulation of ion transmembrane transport
GO:0022610	0.000446577	2.23326	12.8742	26	1394	biological adhesion
GO:0030155	0.000472288	2.80792	6.16926	16	668	regulation of cell adhesion
GO:0051281	0.000494697	12.1912	0.369417	4	40	positive regulation of release of sequestered calcium ion into cytosol
GO:0061470	0.000502517	108.583	0.0369417	2	4	T follicular helper cell differentiation
GO:0006464	0.000565308	1.76775	37.3296	56	4042	cellular protein modification process
GO:0036211	0.000565308	1.76775	37.3296	56	4042	protein modification process
GO:0043270	0.000672474	4.04356	2.38274	9	258	positive regulation of ion transport
GO:0046716	0.00078558	19.2636	0.184708	3	20	muscle cell cellular homeostasis
GO:0007045	0.000821509	7.44383	0.729598	5	79	cell-substrate adherens junction assembly
GO:0048041	0.000821509	7.44383	0.729598	5	79	focal adhesion assembly
GO:1900019	0.000832441	72.3845	0.0461771	2	5	regulation of protein kinase C activity
GO:1900020	0.000832441	72.3845	0.0461771	2	5	positive regulation of protein kinase C activity
GO:0023052	0.000843996	1.66269	57.9892	78	6279	signaling
GO:0051179	0.000944547	1.65259	59.1344	79	6403	localization

## Sheet: 24 h – 36 h Dec
GOBPID	Pvalue	OddsRatio	ExpCount	Count	Size	Term
GO:1901019	1.29822e-06	9.54908	1.07825	9	86	regulation of calcium ion transmembrane transporter activity
GO:0044502	1.9449e-06	Inf	0.0376133	3	3	positive regulation of signal transduction in other organism
GO:0052470	1.9449e-06	Inf	0.0376133	3	3	modulation by host of symbiont signal transduction pathway
GO:0052525	1.9449e-06	Inf	0.0376133	3	3	positive regulation by host of symbiont signal transduction pathway
GO:0052526	1.9449e-06	Inf	0.0376133	3	3	positive regulation by organism of signal transduction in other organism involved in symbiotic interaction
GO:0075205	1.9449e-06	Inf	0.0376133	3	3	modulation by host of symbiont cAMP-mediated signal transduction
GO:0075206	1.9449e-06	Inf	0.0376133	3	3	positive regulation by host of symbiont cAMP-mediated signal transduction
GO:1903169	2.18737e-06	6.74753	1.81798	11	145	regulation of calcium ion transmembrane transport
GO:1901844	2.88549e-06	64.1345	0.11284	4	9	regulation of cell communication by electrical coupling involved in cardiac conduction
GO:0022610	4.3172e-06	2.45372	17.4777	38	1394	biological adhesion
GO:0070838	5.43144e-06	3.63195	5.7423	19	458	divalent metal ion transport
GO:0072511	5.96304e-06	3.60667	5.77992	19	461	divalent inorganic cation transport
GO:1901021	6.10276e-06	15.6357	0.463898	6	37	positive regulation of calcium ion transmembrane transporter activity
GO:0070588	6.37236e-06	4.35541	3.77387	15	301	calcium ion transmembrane transport
GO:0007155	9.44717e-06	2.38973	17.3774	37	1386	cell adhesion
GO:0051924	1.00941e-05	4.76927	2.98399	13	238	regulation of calcium ion transport
GO:0010649	1.10048e-05	40.0773	0.150453	4	12	regulation of cell communication by electrical coupling
GO:0006816	1.84326e-05	3.58587	5.16557	17	412	calcium ion transport
GO:0044501	1.90898e-05	119.729	0.0626889	3	5	modulation of signal transduction in other organism
GO:0051343	1.90898e-05	119.729	0.0626889	3	5	positive regulation of cyclic-nucleotide phosphodiesterase activity
GO:0052250	1.90898e-05	119.729	0.0626889	3	5	modulation of signal transduction in other organism involved in symbiotic interaction
GO:1901841	3.88961e-05	26.7121	0.200605	4	16	regulation of high voltage-gated calcium channel activity
GO:0086065	6.9896e-05	9.68367	0.702116	6	56	cell communication involved in cardiac conduction
GO:1901385	8.13612e-05	12.9702	0.45136	5	36	regulation of voltage-gated calcium channel activity
GO:0051928	0.00010086	6.06957	1.44184	8	115	positive regulation of calcium ion transport
GO:0050808	0.000103384	3.36892	4.80197	15	383	synapse organization
GO:0060316	0.00010396	47.8833	0.100302	3	8	positive regulation of ryanodine-sensitive calcium-release channel activity
GO:0008053	0.000147363	17.802	0.275831	4	22	mitochondrial fusion
GO:2001259	0.000148499	8.34419	0.802418	6	64	positive regulation of cation channel activity
GO:0051342	0.000154497	39.9005	0.11284	3	9	regulation of cyclic-nucleotide phosphodiesterase activity
GO:0032412	0.00020022	3.99764	2.95892	11	236	regulation of ion transmembrane transporter activity
GO:2001257	0.000200271	4.81671	2.01858	9	161	regulation of cation channel activity
GO:0086064	0.000209895	16.02	0.300907	4	24	cell communication by electrical coupling involved in cardiac conduction
GO:0050850	0.000216051	10.305	0.551662	5	44	positive regulation of calcium-mediated signaling
GO:1904427	0.00024399	7.55935	0.877645	6	70	positive regulation of calcium ion transmembrane transport
GO:0022898	0.000257661	3.87547	3.04668	11	243	regulation of transmembrane transporter activity
GO:0010522	0.000264356	6.08706	1.25378	7	100	regulation of calcium ion transport into cytosol
GO:0060314	0.000289561	14.562	0.325982	4	26	regulation of ryanodine-sensitive calcium-release channel activity
GO:1903421	0.000289561	14.562	0.325982	4	26	regulation of synaptic vesicle recycling
GO:0060315	0.000297892	29.9219	0.137916	3	11	negative regulation of ryanodine-sensitive calcium-release channel activity
GO:0030003	0.000341899	2.60998	7.82358	19	624	cellular cation homeostasis
GO:0007399	0.000400279	1.823	28.7115	47	2290	nervous system development
GO:0032409	0.000428745	3.63698	3.23475	11	258	regulation of transporter activity
GO:0006873	0.000432257	2.55742	7.97403	19	636	cellular ion homeostasis
GO:0001932	0.000437885	2.01852	17.8538	33	1424	regulation of protein phosphorylation
GO:0010644	0.000446675	12.8124	0.363596	4	29	cell communication by electrical coupling
GO:0030001	0.00048066	2.31194	10.7198	23	855	metal ion transport
GO:0051279	0.000504055	6.53409	1.00302	6	80	regulation of release of sequestered calcium ion into cytosol
GO:0005513	0.000506855	23.9348	0.162991	3	13	detection of calcium ion
GO:0010880	0.000510365	12.3189	0.376133	4	30	regulation of release of sequestered calcium ion into cytosol by sarcoplasmic reticulum
GO:0010524	0.00056841	8.19728	0.67704	5	54	positive regulation of calcium ion transport into cytosol
GO:0043949	0.00056841	8.19728	0.67704	5	54	regulation of cAMP-mediated signaling
GO:1901700	0.000582046	1.94457	19.6718	35	1569	response to oxygen-containing compound
GO:0060402	0.000590424	4.59706	1.86813	8	149	calcium ion transport into cytosol
GO:1904062	0.000597325	3.27208	3.91179	12	312	regulation of cation transmembrane transport
GO:0055080	0.000598482	2.42326	8.85167	20	706	cation homeostasis
GO:0098771	0.000724972	2.38346	8.98959	20	717	inorganic ion homeostasis
GO:0042325	0.000769014	1.92852	19.2079	34	1532	regulation of phosphorylation
GO:0051280	0.000791556	19.9434	0.188067	3	15	negative regulation of release of sequestered calcium ion into cytosol
GO:0014808	0.000830469	10.6739	0.426285	4	34	release of sequestered calcium ion into cytosol by sarcoplasmic reticulum
GO:0065008	0.000847106	1.62047	48.5338	69	3871	regulation of biological quality
GO:0019220	0.000848885	1.86762	21.6527	37	1727	regulation of phosphate metabolic process
GO:0051174	0.000867108	1.86518	21.6778	37	1729	regulation of phosphorus metabolic process
GO:0010959	0.000914617	2.94932	4.68913	13	374	regulation of metal ion transport
GO:0031117	0.000923531	79.4595	0.0501511	2	4	positive regulation of microtubule depolymerization
GO:0051725	0.000923531	79.4595	0.0501511	2	4	protein de-ADP-ribosylation
GO:1901020	0.000928493	10.329	0.438822	4	35	negative regulation of calcium ion transmembrane transporter activity
GO:1903514	0.000928493	10.329	0.438822	4	35	release of sequestered calcium ion into cytosol by endoplasmic reticulum
GO:0010801	0.000965247	18.4083	0.200605	3	16	negative regulation of peptidyl-threonine phosphorylation
GO:0051284	0.000965247	18.4083	0.200605	3	16	positive regulation of sequestering of calcium ion
GO:0060401	0.000979764	4.2336	2.01858	8	161	cytosolic calcium ion transport

## Sheet: 36 h – 48 h Inc
GOBPID	Pvalue	OddsRatio	ExpCount	Count	Size	Term
GO:0051130	1.1924e-05	1.9277	33.2112	59	1206	positive regulation of cellular component organization
GO:0120035	2.12886e-05	2.24624	17.7347	37	644	regulation of plasma membrane bounded cell projection organization
GO:0065008	2.39675e-05	1.53061	106.601	145	3871	regulation of biological quality
GO:0031344	2.96416e-05	2.20852	18.0101	37	654	regulation of cell projection organization
GO:0007399	3.9588e-05	1.6324	63.0628	94	2290	nervous system development
GO:0001932	6.69312e-05	1.76075	39.2146	64	1424	regulation of protein phosphorylation
GO:0070588	9.78354e-05	2.72197	8.28904	21	301	calcium ion transmembrane transport
GO:0031399	0.000131326	1.6436	49.9546	76	1814	regulation of protein modification process
GO:0006468	0.000134633	1.62774	52.4881	79	1906	protein phosphorylation
GO:1903169	0.000189559	3.54504	3.99306	13	145	regulation of calcium ion transmembrane transport
GO:0016043	0.000204974	1.39713	171.206	209	6217	cellular component organization
GO:0050790	0.000205751	1.56039	62.512	90	2270	regulation of catalytic activity
GO:0019220	0.000233766	1.62821	47.5587	72	1727	regulation of phosphate metabolic process
GO:0051174	0.000241901	1.62604	47.6138	72	1729	regulation of phosphorus metabolic process
GO:0071900	0.000276176	2.18469	13.6315	28	495	regulation of protein serine/threonine kinase activity
GO:0071840	0.000280807	1.38458	175.915	213	6388	cellular component organization or biogenesis
GO:0051279	0.000346597	4.54107	2.20307	9	80	regulation of release of sequestered calcium ion into cytosol
GO:0051128	0.000447426	1.50624	67.4414	94	2449	regulation of cellular component organization
GO:0060147	0.000456845	4.35622	2.28568	9	83	regulation of posttranscriptional gene silencing
GO:0060966	0.000456845	4.35622	2.28568	9	83	regulation of gene silencing by RNA
GO:0016055	0.000504557	2.16243	12.7503	26	463	Wnt signaling pathway
GO:0042325	0.000509051	1.62021	42.1887	64	1532	regulation of phosphorylation
GO:0198738	0.000538095	2.15233	12.8053	26	465	cell-cell signaling by wnt
GO:0048666	0.000586016	1.73153	29.4385	48	1069	neuron development
GO:0038127	0.000605099	3.29065	3.93798	12	143	ERBB signaling pathway
GO:0045859	0.000607561	1.87011	20.9567	37	761	regulation of protein kinase activity
GO:0060341	0.000621877	1.80747	24.041	41	873	regulation of cellular localization
GO:0010638	0.000625671	1.98604	16.523	31	600	positive regulation of organelle organization
GO:0071476	0.000668864	26.6411	0.192768	3	7	cellular hypotonic response
GO:0090091	0.000668864	26.6411	0.192768	3	7	positive regulation of extracellular matrix disassembly
GO:0098907	0.000756861	Inf	0.0550767	2	2	regulation of SA node cell action potential
GO:0010975	0.000783465	2.09357	13.1358	26	477	regulation of neuron projection development
GO:0050808	0.000996582	2.20596	10.5472	22	383	synapse organization

## Sheet: 36 h – 48 h Dec
GOBPID	Pvalue	OddsRatio	ExpCount	Count	Size	Term
GO:0071402	0.000112552	37.0521	0.0942013	3	33	cellular response to lipoprotein particle stimulus
GO:0006911	0.000267233	27.0945	0.125602	3	44	phagocytosis, engulfment
GO:0014816	0.000283956	103.837	0.0256913	2	9	skeletal muscle satellite cell differentiation
GO:0043652	0.000354297	90.852	0.0285458	2	10	engulfment of apoptotic cell
GO:0099024	0.000464212	22.2063	0.151293	3	53	plasma membrane invagination
GO:0043269	0.000503964	4.92092	1.87546	8	657	regulation of ion transport
GO:0010324	0.00070182	19.1347	0.17413	3	61	membrane invagination
GO:0014856	0.000934493	51.898	0.0456733	2	16	skeletal muscle cell proliferation

## Sheet: 48 h – 72 h Inc
GOBPID	Pvalue	OddsRatio	ExpCount	Count	Size	Term
GO:0048013	0.0002022	10.2441	0.537333	5	80	ephrin receptor signaling pathway
GO:0002027	0.000543663	8.16466	0.66495	5	99	regulation of heart rate
GO:0070861	0.000610127	20.6573	0.167917	3	25	regulation of protein exit from endoplasmic reticulum
GO:1904292	0.000768367	18.9338	0.18135	3	27	regulation of ERAD pathway
GO:0098657	0.000898676	2.86896	5.33975	14	795	import into cell

## Sheet: 48 h – 72 h Dec
GOBPID	Pvalue	OddsRatio	ExpCount	Count	Size	Term
GO:0016043	1.89399e-77	1.81899	3503.11	4087	6217	cellular component organization
GO:0071840	3.80819e-77	1.8092	3599.46	4186	6388	cellular component organization or biogenesis
GO:0007399	6.3652e-52	2.04064	1290.35	1620	2290	nervous system development
GO:0030182	1.57495e-46	2.42343	740.966	982	1315	neuron differentiation
GO:0048699	1.81952e-46	2.31244	820.979	1074	1457	generation of neurons
GO:0022008	4.47854e-44	2.1971	875.073	1129	1553	neurogenesis
GO:0006996	1.19392e-40	1.6539	2116.4	2473	3756	organelle organization
GO:0048666	1.74796e-39	2.45473	602.352	803	1069	neuron development
GO:0031175	2.63743e-37	2.53876	529.101	712	939	neuron projection development
GO:0009653	1.27085e-36	1.74222	1463.9	1755	2598	anatomical structure morphogenesis
GO:0051179	1.03697e-34	1.47448	3607.91	3996	6403	localization
GO:0120036	4.60746e-34	2.01762	820.979	1037	1457	plasma membrane bounded cell projection organization
GO:0030030	1.0225e-33	1.99293	840.701	1058	1492	cell projection organization
GO:0051960	2.29284e-32	2.42487	496.983	662	882	regulation of nervous system development
GO:0051128	1.97854e-31	1.68862	1379.94	1642	2449	regulation of cellular component organization
GO:0048522	4.98605e-31	1.4718	2950.34	3297	5236	positive regulation of cellular process
GO:0050767	5.39821e-31	2.51574	440.072	592	781	regulation of neurogenesis
GO:0045664	1.03032e-30	2.81106	356.115	492	632	regulation of neuron differentiation
GO:0048812	7.52706e-30	2.79165	349.353	482	620	neuron projection morphogenesis
GO:0051641	8.02499e-30	1.61284	1591.25	1862	2824	cellular localization
GO:0048858	8.14414e-30	2.75101	357.805	492	635	cell projection morphogenesis
GO:0120039	1.13686e-29	2.74513	357.242	491	634	plasma membrane bounded cell projection morphogenesis
GO:0032990	4.52707e-29	2.66379	368.511	503	654	cell part morphogenesis
GO:0048468	5.90763e-29	1.71342	1175.97	1410	2087	cell development
GO:0048518	6.05295e-29	1.43248	3328.43	3674	5907	positive regulation of biological process
GO:0044260	1.22845e-28	1.39935	4572.58	4937	8115	cellular macromolecule metabolic process
GO:0000902	3.02571e-28	2.16706	551.076	713	978	cell morphogenesis
GO:0048667	6.04963e-28	2.8487	314.418	436	558	cell morphogenesis involved in neuron differentiation
GO:0051239	1.8815e-27	1.55249	1738.31	2007	3085	regulation of multicellular organismal process
GO:0048856	3.21418e-27	1.41844	3261.38	3594	5788	anatomical structure development
GO:0048731	4.45363e-27	1.44777	2684.95	2998	4765	system development
GO:0007275	1.21028e-26	1.42515	2992.04	3313	5310	multicellular organism development
GO:0060284	2.19435e-26	2.16464	512.197	663	909	regulation of cell development
GO:0048523	3.90178e-26	1.43868	2667.48	2974	4734	negative regulation of cellular process
GO:0022607	6.63094e-26	1.5388	1690.42	1948	3000	cellular component assembly
GO:0032502	7.82912e-26	1.39637	3485.08	3814	6185	developmental process
GO:2000026	1.45184e-25	1.65764	1160.19	1378	2059	regulation of multicellular organismal development
GO:0044085	2.51905e-25	1.51158	1816.07	2078	3223	cellular component biogenesis
GO:0032989	2.84523e-25	1.99239	606.86	767	1077	cellular component morphogenesis
GO:0050793	7.63613e-25	1.56472	1465.59	1703	2601	regulation of developmental process
GO:0000904	7.96472e-25	2.33898	400.629	530	711	cell morphogenesis involved in differentiation
GO:0051234	1.05339e-23	1.40184	2839.34	3136	5039	establishment of localization
GO:0044267	1.71884e-23	1.39737	2880.47	3177	5112	cellular protein metabolic process
GO:0010975	2.86701e-23	2.77697	268.776	371	477	regulation of neuron projection development
GO:0044249	4.08232e-23	1.37358	3349.28	3656	5944	cellular biosynthetic process
GO:0061564	4.35735e-23	2.71697	276.665	380	491	axon development
GO:0065008	5.31477e-23	1.43965	2181.2	2448	3871	regulation of biological quality
GO:0006810	1.00497e-22	1.3944	2775.1	3063	4925	transport
GO:1901576	1.00864e-22	1.36794	3396.05	3701	6027	organic substance biosynthetic process
GO:0007409	1.26922e-22	2.83046	252.436	350	448	axonogenesis
GO:0009058	1.54218e-22	1.36465	3439.44	3744	6104	biosynthetic process
GO:0120035	3.49351e-22	2.3114	362.876	479	644	regulation of plasma membrane bounded cell projection organization
GO:0031325	8.93477e-22	1.4607	1827.9	2070	3244	positive regulation of cellular metabolic process
GO:0051649	1.04019e-21	1.56766	1225.55	1430	2175	establishment of localization in cell
GO:0031344	1.24591e-21	2.26654	368.511	484	654	regulation of cell projection organization
GO:0010604	1.36632e-21	1.45542	1849.88	2092	3283	positive regulation of macromolecule metabolic process
GO:0051173	1.77782e-21	1.465	1760.29	1997	3124	positive regulation of nitrogen compound metabolic process
GO:0009893	2.14337e-21	1.43685	1993	2241	3537	positive regulation of metabolic process
GO:0007010	4.72818e-21	1.75642	734.768	894	1304	cytoskeleton organization
GO:0045595	1.19991e-20	1.6141	1005.8	1188	1785	regulation of cell differentiation
GO:0009790	2.30026e-20	1.91063	536.426	671	952	embryo development
GO:0033036	2.424e-20	1.45586	1702.25	1929	3021	macromolecule localization
GO:0019538	6.85146e-20	1.34373	3213.48	3493	5703	protein metabolic process
GO:0070727	7.87231e-20	1.58873	1028.9	1209	1826	cellular macromolecule localization
GO:0023051	9.521e-20	1.41324	2003.14	2241	3555	regulation of signaling
GO:0044237	1.20674e-19	1.32081	6138.47	6430	10894	cellular metabolic process
GO:0034613	1.20953e-19	1.58666	1023.27	1202	1816	cellular protein localization
GO:0007411	2.07531e-19	3.72461	145.376	213	258	axon guidance
GO:1901564	2.57909e-19	1.32194	3789.92	4076	6726	organonitrogen compound metabolic process
GO:0010646	2.67958e-19	1.4088	1983.99	2218	3521	regulation of cell communication
GO:0051254	3.62141e-19	1.6052	942.126	1112	1672	positive regulation of RNA metabolic process
GO:0006464	4.94032e-19	1.38081	2277.56	2522	4042	cellular protein modification process
GO:0036211	4.94032e-19	1.38081	2277.56	2522	4042	protein modification process
GO:0097485	5.18718e-19	3.64317	145.939	213	259	neuron projection guidance
GO:0035556	6.28265e-19	1.45035	1583.36	1795	2810	intracellular signal transduction
GO:0045935	8.4608e-19	1.56235	1042.99	1219	1851	positive regulation of nucleobase-containing compound metabolic process
GO:0008104	1.58907e-18	1.45489	1508.98	1714	2678	protein localization
GO:0007417	2.40455e-18	1.84378	531.355	658	943	central nervous system development
GO:0010628	2.78458e-18	1.53551	1097.64	1275	1948	positive regulation of gene expression
GO:1902680	2.90816e-18	1.60248	895.358	1057	1589	positive regulation of RNA biosynthetic process
GO:0045893	2.99811e-18	1.62242	847.463	1005	1504	positive regulation of transcription, DNA-templated
GO:1903508	3.50056e-18	1.60079	894.794	1056	1588	positive regulation of nucleic acid-templated transcription
GO:0009887	5.02596e-18	1.81077	552.203	680	980	animal organ morphogenesis
GO:0022603	6.33573e-18	1.74954	617.566	752	1096	regulation of anatomical structure morphogenesis
GO:0045934	7.16853e-18	1.62596	818.726	972	1453	negative regulation of nucleobase-containing compound metabolic process
GO:0051253	1.37023e-17	1.6539	748.292	894	1328	negative regulation of RNA metabolic process
GO:1903507	1.45318e-17	1.67943	702.65	844	1247	negative regulation of nucleic acid-templated transcription
GO:0006793	1.51587e-17	1.40108	1805.93	2020	3205	phosphorus metabolic process
GO:0045892	1.54936e-17	1.69645	674.477	813	1197	negative regulation of transcription, DNA-templated
GO:0046907	1.55797e-17	1.54238	1019.32	1187	1809	intracellular transport
GO:0043412	2.44659e-17	1.35097	2390.81	2627	4243	macromolecule modification
GO:1902679	2.76235e-17	1.67069	703.777	844	1249	negative regulation of RNA biosynthetic process
GO:0006796	3.06697e-17	1.398	1790.72	2002	3178	phosphate-containing compound metabolic process
GO:0007049	4.48609e-17	1.5381	1000.16	1164	1775	cell cycle
GO:0007264	4.78968e-17	2.18418	307.093	400	545	small GTPase mediated signal transduction
GO:0022604	4.93894e-17	2.32541	266.523	353	473	regulation of cell morphogenesis
GO:0044271	5.19323e-17	1.32905	2727.77	2972	4841	cellular nitrogen compound biosynthetic process
GO:0031323	7.46709e-17	1.30332	3416.9	3676	6064	regulation of cellular metabolic process
GO:0006928	8.09832e-17	1.48816	1166.95	1341	2071	movement of cell or subcellular component
GO:0031328	8.10582e-17	1.50721	1089.19	1258	1933	positive regulation of cellular biosynthetic process
GO:0034645	8.60741e-17	1.32749	2701.29	2943	4794	cellular macromolecule biosynthetic process
GO:0060322	9.23263e-17	1.91697	424.858	533	754	head development
GO:0007420	1.88312e-16	1.9426	400.065	504	710	brain development
GO:0009059	2.65504e-16	1.31772	2782.99	3023	4939	macromolecule biosynthetic process
GO:0009891	2.839e-16	1.49071	1108.91	1276	1968	positive regulation of biosynthetic process
GO:2000113	3.02206e-16	1.58325	820.416	966	1456	negative regulation of cellular macromolecule biosynthetic process
GO:0048598	3.69735e-16	2.08157	325.124	418	577	embryonic morphogenesis
GO:0080090	4.74937e-16	1.2956	3352.1	3603	5949	regulation of primary metabolic process
GO:0030029	1.0918e-15	1.88891	411.335	514	730	actin filament-based process
GO:0010557	1.21173e-15	1.49617	1034.54	1193	1836	positive regulation of macromolecule biosynthetic process
GO:0051962	1.26362e-15	2.14403	290.752	377	516	positive regulation of nervous system development
GO:0048869	1.40507e-15	1.32637	2406.03	2629	4270	cellular developmental process
GO:0044238	2.54669e-15	1.2732	6077.61	6332	10786	primary metabolic process
GO:0009890	2.59014e-15	1.52451	913.952	1062	1622	negative regulation of biosynthetic process
GO:0043933	3.03561e-15	1.44002	1246.4	1416	2212	protein-containing complex subunit organization
GO:0019438	3.05258e-15	1.32432	2359.26	2578	4187	aromatic compound biosynthetic process
GO:0031327	3.17113e-15	1.52689	900.429	1047	1598	negative regulation of cellular biosynthetic process
GO:0051130	3.40803e-15	1.62276	679.548	808	1206	positive regulation of cellular component organization
GO:0018130	4.47312e-15	1.32225	2354.75	2572	4179	heterocycle biosynthetic process
GO:0007167	5.46715e-15	1.6868	572.488	690	1016	enzyme linked receptor protein signaling pathway
GO:0010558	6.38135e-15	1.53202	863.803	1006	1533	negative regulation of macromolecule biosynthetic process
GO:0032879	7.05326e-15	1.38802	1539.97	1723	2733	regulation of localization
GO:1905114	7.84398e-15	2.01671	320.052	408	568	cell surface receptor signaling pathway involved in cell-cell signaling
GO:0006807	7.95591e-15	1.26474	5813.91	6066	10318	nitrogen compound metabolic process
GO:1901362	8.63191e-15	1.31364	2440.4	2658	4331	organic cyclic compound biosynthetic process
GO:0050769	8.74364e-15	2.20784	254.69	333	452	positive regulation of neurogenesis
GO:0030036	9.52719e-15	1.92858	360.059	453	639	actin cytoskeleton organization
GO:0010769	1.07698e-14	2.74487	164.534	227	292	regulation of cell morphogenesis involved in differentiation
GO:0065003	1.4499e-14	1.46188	1075.11	1230	1908	protein-containing complex assembly
GO:0009966	1.66334e-14	1.35489	1787.33	1979	3172	regulation of signal transduction
GO:0034654	2.35973e-14	1.31394	2319.82	2530	4117	nucleobase-containing compound biosynthetic process
GO:0051171	2.79871e-14	1.27641	3260.82	3494	5787	regulation of nitrogen compound metabolic process
GO:0016192	3.56222e-14	1.44817	1097.08	1251	1947	vesicle-mediated transport
GO:0051094	4.01986e-14	1.54156	783.227	915	1390	positive regulation of developmental process
GO:0030154	5.85108e-14	1.30907	2304.6	2511	4090	cell differentiation
GO:0040011	6.76596e-14	1.45551	1038.48	1187	1843	locomotion
GO:0051961	8.01713e-14	2.60771	167.915	229	298	negative regulation of nervous system development
GO:0007423	8.09718e-14	2.00583	299.204	381	531	sensory organ development
GO:0016358	8.91217e-14	3.17242	122.274	174	217	dendrite development
GO:0000278	9.34083e-14	1.67061	536.426	645	952	mitotic cell cycle
GO:0045944	9.76968e-14	1.58714	662.08	782	1175	positive regulation of transcription by RNA polymerase II
GO:0050768	1.03675e-13	2.69246	157.209	216	279	negative regulation of neurogenesis
GO:0031324	1.09694e-13	1.37911	1440.24	1610	2556	negative regulation of cellular metabolic process
GO:0033043	1.28589e-13	1.56735	693.071	815	1230	regulation of organelle organization
GO:0016055	2.09719e-13	2.08587	260.888	336	463	Wnt signaling pathway
GO:0007166	2.21937e-13	1.35356	1607.59	1783	2853	cell surface receptor signaling pathway
GO:0006325	2.33162e-13	1.74421	441.762	539	784	chromatin organization
GO:0198738	2.59731e-13	2.07567	262.015	337	465	cell-cell signaling by wnt
GO:0002009	2.61602e-13	2.05155	269.903	346	479	morphogenesis of an epithelium
GO:0045665	2.79922e-13	3.08179	122.274	173	217	negative regulation of neuron differentiation
GO:0031346	3.37947e-13	2.27748	208.485	275	370	positive regulation of cell projection organization
GO:0044087	3.48876e-13	1.66027	522.339	627	927	regulation of cellular component biogenesis
GO:0051240	3.63647e-13	1.45168	984.386	1125	1747	positive regulation of multicellular organismal process
GO:0009792	4.84829e-13	1.89055	330.758	414	587	embryo development ending in birth or egg hatching
GO:0051276	6.43025e-13	1.55811	667.715	784	1185	chromosome organization
GO:0010721	8.62424e-13	2.37676	183.692	245	326	negative regulation of cell development
GO:0007267	8.74341e-13	1.46784	890.85	1023	1581	cell-cell signaling
GO:0045666	9.01395e-13	2.2811	200.033	264	355	positive regulation of neuron differentiation
GO:0000122	1.02651e-12	1.68682	470.5	568	835	negative regulation of transcription by RNA polymerase II
GO:0010720	1.33014e-12	1.93357	297.513	375	528	positive regulation of cell development
GO:0051172	1.63232e-12	1.36841	1350.08	1507	2396	negative regulation of nitrogen compound metabolic process
GO:0048513	1.86905e-12	1.30856	1940.6	2122	3444	animal organ development
GO:0048729	2.77807e-12	1.82302	344.845	427	612	tissue morphogenesis
GO:0010976	3.53518e-12	2.55249	151.011	205	268	positive regulation of neuron projection development
GO:0045597	3.60362e-12	1.60277	547.695	650	972	positive regulation of cell differentiation
GO:0043009	4.07089e-12	1.8584	319.489	398	567	chordate embryonic development
GO:0019219	5.12656e-12	1.28344	2234.73	2422	3966	regulation of nucleobase-containing compound metabolic process
GO:0009889	6.52578e-12	1.27485	2375.6	2566	4216	regulation of biosynthetic process
GO:0050794	9.34702e-12	1.22922	5952.52	6172	10564	regulation of cellular process
GO:0007389	1.01892e-11	2.01261	244.547	312	434	pattern specification process
GO:0035295	2.17488e-11	1.53358	615.875	720	1093	tube development
GO:0031326	3.23601e-11	1.26596	2333.34	2516	4141	regulation of cellular biosynthetic process
GO:0071495	3.60772e-11	1.46033	772.521	887	1371	cellular response to endogenous stimulus
GO:1903047	3.76504e-11	1.63033	458.667	548	814	mitotic cell cycle process
GO:0051056	4.52226e-11	2.21438	180.875	237	321	regulation of small GTPase mediated signal transduction
GO:0048646	4.69026e-11	1.50703	646.303	751	1147	anatomical structure formation involved in morphogenesis
GO:0007017	5.25511e-11	1.67653	404.573	488	718	microtubule-based process
GO:0045184	7.41559e-11	1.35992	1166.39	1302	2070	establishment of protein localization
GO:0060562	8.49521e-11	2.21018	176.367	231	313	epithelial tube morphogenesis
GO:2000112	9.81295e-11	1.26528	2185.15	2359	3878	regulation of cellular macromolecule biosynthetic process
GO:0060560	1.11811e-10	2.57053	127.908	174	227	developmental growth involved in morphogenesis
GO:0051252	1.24528e-10	1.26893	2083.16	2253	3697	regulation of RNA metabolic process
GO:0006886	1.27912e-10	1.49962	629.962	731	1118	intracellular protein transport
GO:0016310	1.40324e-10	1.33635	1284.72	1424	2280	phosphorylation
GO:0006351	1.52829e-10	1.27182	2005.4	2172	3559	transcription, DNA-templated
GO:0022402	1.84609e-10	1.45139	735.332	843	1305	cell cycle process
GO:0060070	2.01267e-10	2.26576	160.026	211	284	canonical Wnt signaling pathway
GO:0050808	2.12602e-10	1.99996	215.81	275	383	synapse organization
GO:0097659	2.15149e-10	1.26785	2029.06	2195	3601	nucleic acid-templated transcription
GO:0071702	2.24716e-10	1.30348	1539.41	1688	2732	organic substance transport
GO:0035239	2.57257e-10	1.55468	511.07	601	907	tube morphogenesis
GO:0032774	2.6562e-10	1.26571	2038.64	2204	3618	RNA biosynthetic process
GO:0061024	2.86025e-10	1.61138	435.001	518	772	membrane organization
GO:0007265	3.44708e-10	1.90514	241.166	303	428	Ras protein signal transduction
GO:0010556	3.71827e-10	1.25231	2253.89	2424	4000	regulation of macromolecule biosynthetic process
GO:0033554	4.01268e-10	1.35718	1077.36	1203	1912	cellular response to stress
GO:1902531	4.05178e-10	1.36027	1059.33	1184	1880	regulation of intracellular signal transduction
GO:0071705	4.38676e-10	1.32216	1309.51	1446	2324	nitrogen compound transport
GO:0050770	4.53305e-10	2.82645	101.425	141	180	regulation of axonogenesis
GO:0009719	4.65246e-10	1.38801	915.643	1032	1625	response to endogenous stimulus
GO:0048583	5.2698e-10	1.24737	2307.98	2478	4096	regulation of response to stimulus
GO:0048813	5.28686e-10	3.43533	76.0688	110	135	dendrite morphogenesis
GO:0023056	5.40194e-10	1.36853	998.473	1119	1772	positive regulation of signaling
GO:0050773	5.86512e-10	3.36351	77.7592	112	138	regulation of dendrite development
GO:0010647	6.21136e-10	1.3676	995.092	1115	1766	positive regulation of cell communication
GO:0048519	7.4641e-10	1.2182	3186.44	3373	5655	negative regulation of biological process
GO:0001654	7.77596e-10	2.01758	197.215	252	350	eye development
GO:0051640	8.16768e-10	1.63796	384.852	461	683	organelle localization
GO:0040007	8.25355e-10	1.50861	553.33	644	982	growth
GO:0051726	8.43685e-10	1.46544	641.795	739	1139	regulation of cell cycle
GO:0003002	9.09274e-10	2.03129	192.144	246	341	regionalization
GO:0045596	9.40681e-10	1.61149	407.954	486	724	negative regulation of cell differentiation
GO:0007163	1.00057e-09	2.60108	112.131	153	199	establishment or maintenance of cell polarity
GO:0051129	1.04337e-09	1.62252	394.431	471	700	negative regulation of cellular component organization
GO:0006355	1.07868e-09	1.2617	1919.19	2075	3406	regulation of transcription, DNA-templated
GO:0008361	1.20614e-09	2.79692	98.0442	136	174	regulation of cell size
GO:0150063	1.22392e-09	1.99694	197.779	252	351	visual system development
GO:1903506	1.29948e-09	1.25844	1949.05	2105	3459	regulation of nucleic acid-templated transcription
GO:0016477	1.33232e-09	1.39557	831.685	940	1476	cell migration
GO:0048880	1.40951e-09	1.98079	200.596	255	356	sensory system development
GO:0048870	1.63112e-09	1.373	914.516	1027	1623	cell motility
GO:0051674	1.63112e-09	1.373	914.516	1027	1623	localization of cell
GO:0044093	1.72317e-09	1.35961	975.371	1091	1731	positive regulation of molecular function
GO:0032268	1.73773e-09	1.29211	1465.03	1603	2600	regulation of cellular protein metabolic process
GO:2001141	1.90933e-09	1.2551	1953.56	2108	3467	regulation of RNA biosynthetic process
GO:0007155	2.02268e-09	1.40402	780.973	885	1386	cell adhesion
GO:0015031	2.04047e-09	1.33447	1107.22	1229	1965	protein transport
GO:0016049	2.17204e-09	1.77279	273.284	336	485	cell growth
GO:0051246	2.37056e-09	1.27987	1569.27	1710	2785	regulation of protein metabolic process
GO:0051270	2.37303e-09	1.4716	591.083	682	1049	regulation of cellular component movement
GO:0050804	2.40138e-09	1.85546	234.968	293	417	modulation of chemical synaptic transmission
GO:0022610	2.65042e-09	1.39903	785.481	889	1394	biological adhesion
GO:0006468	2.85229e-09	1.33608	1073.98	1193	1906	protein phosphorylation
GO:0000226	2.92587e-09	1.72006	298.077	363	529	microtubule cytoskeleton organization
GO:0016032	2.97336e-09	1.60087	392.74	467	697	viral process
GO:0051093	3.30388e-09	1.47555	571.361	660	1014	negative regulation of developmental process
GO:1901566	3.55832e-09	1.33952	1038.48	1155	1843	organonitrogen compound biosynthetic process
GO:0099177	3.56452e-09	1.84038	235.532	293	418	regulation of trans-synaptic signaling
GO:0042886	3.85064e-09	1.32217	1142.72	1264	2028	amide transport
GO:0015833	4.42538e-09	1.32296	1126.95	1247	2000	peptide transport
GO:0051241	4.62543e-09	1.41465	708.848	806	1258	negative regulation of multicellular organismal process
GO:0010977	5.07607e-09	2.94653	83.3939	117	148	negative regulation of neuron projection development
GO:0009894	5.0795e-09	1.51356	489.658	571	869	regulation of catabolic process
GO:0007169	5.15814e-09	1.59009	391.05	464	694	transmembrane receptor protein tyrosine kinase signaling pathway
GO:0009967	5.3306e-09	1.36058	903.81	1012	1604	positive regulation of signal transduction
GO:0018193	5.75476e-09	1.41984	684.056	779	1214	peptidyl-amino acid modification
GO:0060485	5.92365e-09	2.14204	151.574	197	269	mesenchyme development
GO:0034220	5.94242e-09	1.44246	623.201	714	1106	ion transmembrane transport
GO:0030111	6.40323e-09	2.01729	175.24	224	311	regulation of Wnt signaling pathway
GO:0031345	6.5775e-09	2.61058	100.298	137	178	negative regulation of cell projection organization
GO:0007369	6.62072e-09	2.58582	101.989	139	181	gastrulation
GO:0019220	7.17123e-09	1.34297	973.117	1084	1727	regulation of phosphate metabolic process
GO:0051174	7.58197e-09	1.34209	974.244	1085	1729	regulation of phosphorus metabolic process
GO:0051049	7.63006e-09	1.3348	1014.25	1127	1800	regulation of transport
GO:0010648	8.13266e-09	1.38953	764.069	863	1356	negative regulation of cell communication
GO:0044248	8.73958e-09	1.30112	1234.57	1357	2191	cellular catabolic process
GO:0060828	8.89523e-09	2.24415	132.98	175	236	regulation of canonical Wnt signaling pathway
GO:0048568	9.03227e-09	1.80286	237.785	294	422	embryonic organ development
GO:0048589	1.12592e-08	1.60072	362.313	431	643	developmental growth
GO:0051716	1.17472e-08	1.18825	4066.02	4248	7216	cellular response to stimulus
GO:0071310	1.27627e-08	1.27387	1457.14	1587	2586	cellular response to organic substance
GO:0023057	1.2933e-08	1.38231	766.323	864	1360	negative regulation of signaling
GO:0009056	1.36139e-08	1.27898	1395.72	1523	2477	catabolic process
GO:0051493	1.43414e-08	1.69362	286.244	347	508	regulation of cytoskeleton organization
GO:1901575	1.49263e-08	1.30478	1160.75	1278	2060	organic substance catabolic process
GO:0044403	1.54786e-08	1.53401	428.239	502	760	symbiont process
GO:0032535	1.68124e-08	1.86562	205.667	257	365	regulation of cellular component size
GO:0097435	1.87777e-08	1.58541	365.13	433	648	supramolecular fiber organization
GO:0034330	1.98462e-08	2.02565	161.717	207	287	cell junction organization
GO:0023052	2.03828e-08	1.19051	3538.04	3712	6279	signaling
GO:0051301	2.32744e-08	1.61805	330.758	395	587	cell division
GO:0009968	2.61756e-08	1.3896	706.031	798	1253	negative regulation of signal transduction
GO:0031399	2.63281e-08	1.31867	1022.14	1131	1814	regulation of protein modification process
GO:0043085	2.726e-08	1.36731	782.663	879	1389	positive regulation of catalytic activity
GO:0031329	2.82867e-08	1.52148	427.676	500	759	regulation of cellular catabolic process
GO:0048585	2.97223e-08	1.33842	904.373	1007	1605	negative regulation of response to stimulus
GO:0007015	3.00453e-08	1.79715	222.572	275	395	actin filament organization
GO:0010033	3.02112e-08	1.24216	1776.07	1913	3152	response to organic substance
GO:0055085	3.3102e-08	1.35004	842.955	942	1496	transmembrane transport
GO:0040012	3.36512e-08	1.42929	585.448	669	1039	regulation of locomotion
GO:0006811	3.42559e-08	1.33479	913.389	1016	1621	ion transport
GO:2000027	3.54425e-08	2.28545	117.202	155	208	regulation of animal organ morphogenesis
GO:0090596	3.54462e-08	2.10497	141.432	183	251	sensory organ morphogenesis
GO:0048562	4.25916e-08	1.99569	160.026	204	284	embryonic organ morphogenesis
GO:0099536	4.37551e-08	1.53822	394.431	463	700	synaptic signaling
GO:0030334	4.97738e-08	1.45717	511.633	589	908	regulation of cell migration
GO:0044265	5.22586e-08	1.4057	626.018	711	1111	cellular macromolecule catabolic process
GO:0034329	5.52368e-08	2.1257	134.106	174	238	cell junction assembly
GO:0048193	5.66637e-08	1.8307	201.16	250	357	Golgi vesicle transport
GO:0010770	5.75607e-08	2.69547	82.8305	114	147	positive regulation of cell morphogenesis involved in differentiation
GO:0010498	5.95869e-08	1.70838	252.436	307	448	proteasomal protein catabolic process
GO:0051345	6.13494e-08	1.50346	429.366	500	762	positive regulation of hydrolase activity
GO:0009057	6.33024e-08	1.36259	753.926	846	1338	macromolecule catabolic process
GO:0006366	6.67805e-08	1.25025	1547.86	1674	2747	transcription by RNA polymerase II
GO:0007154	6.71003e-08	1.18208	3564.53	3732	6326	cell communication
GO:0006470	7.26809e-08	1.89771	177.494	223	315	protein dephosphorylation
GO:0001501	7.43388e-08	1.64746	284.554	342	505	skeletal system development
GO:0030900	7.47968e-08	1.79614	209.612	259	372	forebrain development
GO:0009952	7.83234e-08	2.2162	118.893	156	211	anterior/posterior pattern specification
GO:0032270	8.61829e-08	1.32723	889.723	988	1579	positive regulation of cellular protein metabolic process
GO:0031589	8.90165e-08	1.8482	189.327	236	336	cell-substrate adhesion
GO:0072359	8.91744e-08	1.38962	646.303	731	1147	circulatory system development
GO:0098657	9.40066e-08	1.48162	447.961	519	795	import into cell
GO:0099537	1.02256e-07	1.52081	391.613	458	695	trans-synaptic signaling
GO:0048762	1.0366e-07	2.20178	118.329	155	210	mesenchymal cell differentiation
GO:0034641	1.09741e-07	1.1756	3837.81	4005	6811	cellular nitrogen compound metabolic process
GO:2000145	1.20398e-07	1.42473	543.751	621	965	regulation of cell motility
GO:0051247	1.25733e-07	1.31211	944.38	1044	1676	positive regulation of protein metabolic process
GO:0048732	1.28114e-07	1.70098	242.857	295	431	gland development
GO:0007346	1.29469e-07	1.56413	338.647	400	601	regulation of mitotic cell cycle
GO:0048588	1.41105e-07	2.11378	127.345	165	226	developmental cell growth
GO:0060341	1.49171e-07	1.44618	491.912	565	873	regulation of cellular localization
GO:0043010	1.4928e-07	1.89407	169.605	213	301	camera-type eye development
GO:0048013	1.66965e-07	4.01278	45.0778	67	80	ephrin receptor signaling pathway
GO:0006139	1.85791e-07	1.17672	3430.98	3591	6089	nucleobase-containing compound metabolic process
GO:0030010	1.93921e-07	2.78455	72.1245	100	128	establishment of cell polarity
GO:0044089	1.98108e-07	1.60187	296.387	353	526	positive regulation of cellular component biogenesis
GO:0016570	2.09158e-07	1.65988	256.38	309	455	histone modification
GO:0051648	2.11448e-07	1.86926	171.859	215	305	vesicle localization
GO:0051656	2.15006e-07	1.62849	275.538	330	489	establishment of organelle localization
GO:0007268	2.52297e-07	1.50302	387.106	451	687	chemical synaptic transmission
GO:0098916	2.52297e-07	1.50302	387.106	451	687	anterograde trans-synaptic signaling
GO:0043087	2.67489e-07	1.62926	270.467	324	480	regulation of GTPase activity
GO:0021537	2.71967e-07	2.00497	138.614	177	246	telencephalon development
GO:0007507	2.8199e-07	1.5664	317.235	375	563	heart development
GO:0006974	2.97815e-07	1.44756	463.738	533	823	cellular response to DNA damage stimulus
GO:0001558	3.13698e-07	1.68616	234.405	284	416	regulation of cell growth
GO:0090407	3.13789e-07	1.51257	369.074	431	655	organophosphate biosynthetic process
GO:0030163	4.59699e-07	1.41781	503.181	574	893	protein catabolic process
GO:1990138	5.04008e-07	2.35984	90.7191	121	161	neuron projection extension
GO:0050790	5.16971e-07	1.25156	1279.08	1387	2270	regulation of catalytic activity
GO:0060627	5.54128e-07	1.59264	280.046	333	497	regulation of vesicle-mediated transport
GO:0098660	5.78316e-07	1.43721	456.976	524	811	inorganic ion transmembrane transport
GO:0048736	5.94059e-07	2.25425	98.6077	130	175	appendage development
GO:0060173	5.94059e-07	2.25425	98.6077	130	175	limb development
GO:0071363	6.36085e-07	1.47769	391.05	453	694	cellular response to growth factor stimulus
GO:0051650	6.89683e-07	1.84573	162.844	203	289	establishment of vesicle localization
GO:0045862	6.92709e-07	1.73773	197.779	242	351	positive regulation of proteolysis
GO:0007178	7.37695e-07	1.75141	191.581	235	340	transmembrane receptor protein serine/threonine kinase signaling pathway
GO:0034622	7.62328e-07	1.35325	646.866	725	1148	cellular protein-containing complex assembly
GO:0043549	8.54283e-07	1.42114	471.063	538	836	regulation of kinase activity
GO:0061387	8.60773e-07	2.93875	59.1646	83	105	regulation of extent of cell growth
GO:1901565	8.80114e-07	1.33567	700.396	781	1243	organonitrogen compound catabolic process
GO:0098655	9.03706e-07	1.42688	458.103	524	813	cation transmembrane transport
GO:0018205	9.82629e-07	1.71083	202.85	247	360	peptidyl-lysine modification
GO:0001763	1.00574e-06	2.10596	110.441	143	196	morphogenesis of a branching structure
GO:0045814	1.02092e-06	2.60675	70.9975	97	126	negative regulation of gene expression, epigenetic
GO:0044257	1.03506e-06	1.4486	416.406	479	739	cellular protein catabolic process
GO:0070647	1.05275e-06	1.36667	588.265	662	1044	protein modification by small protein conjugation or removal
GO:0001655	1.11284e-06	1.76193	181.438	223	322	urogenital system development
GO:0006338	1.1539e-06	2.26569	92.4095	122	164	chromatin remodeling
GO:0070848	1.17489e-06	1.4515	407.391	469	723	response to growth factor
GO:0030308	1.19246e-06	2.14982	103.679	135	184	negative regulation of cell growth
GO:0016569	1.28638e-06	1.58774	264.269	314	469	covalent chromatin modification
GO:0006357	1.30013e-06	1.2253	1471.79	1582	2612	regulation of transcription by RNA polymerase II
GO:0050896	1.32008e-06	1.15288	4925.88	5082	8742	response to stimulus
GO:0120031	1.35104e-06	1.52738	312.164	366	554	plasma membrane bounded cell projection assembly
GO:0048675	1.36414e-06	2.69686	65.3628	90	116	axon extension
GO:0072001	1.3686e-06	1.8179	161.153	200	286	renal system development
GO:0046483	1.50279e-06	1.16021	3520.01	3668	6247	heterocycle metabolic process
GO:0097035	1.5538e-06	7.38384	23.6658	38	42	regulation of membrane lipid distribution
GO:0030031	1.55492e-06	1.51637	318.925	373	566	cell projection assembly
GO:0098662	1.60211e-06	1.443	409.081	470	726	inorganic cation transmembrane transport
GO:0061572	1.67606e-06	2.29924	86.7748	115	154	actin filament bundle organization
GO:0006303	1.7089e-06	3.30811	47.3317	68	84	double-strand break repair via nonhomologous end joining
GO:0016311	1.72073e-06	1.57736	264.832	314	470	dephosphorylation
GO:0006725	1.76131e-06	1.15872	3544.81	3692	6291	cellular aromatic compound metabolic process
GO:0001704	1.91554e-06	2.62575	66.4898	91	118	formation of primary germ layer
GO:0045786	1.98501e-06	1.49908	329.631	384	585	negative regulation of cell cycle
GO:0043161	2.08664e-06	1.64689	218.627	263	388	proteasome-mediated ubiquitin-dependent protein catabolic process
GO:0032446	2.13804e-06	1.41119	451.905	515	802	protein modification by small protein conjugation
GO:0032870	2.21978e-06	1.44822	389.36	448	691	cellular response to hormone stimulus
GO:0051017	2.30328e-06	2.29779	84.5209	112	150	actin filament bundle assembly
GO:0065009	2.30759e-06	1.20059	1786.77	1903	3171	regulation of molecular function
GO:0051603	2.36417e-06	1.44978	384.852	443	683	proteolysis involved in cellular protein catabolic process
GO:0045859	2.41248e-06	1.42127	428.803	490	761	regulation of protein kinase activity
GO:0032970	2.45872e-06	1.65636	210.739	254	374	regulation of actin filament-based process
GO:0060147	2.47433e-06	3.25913	46.7682	67	83	regulation of posttranscriptional gene silencing
GO:0060966	2.47433e-06	3.25913	46.7682	67	83	regulation of gene silencing by RNA
GO:0048814	2.67225e-06	3.15921	48.4586	69	86	regulation of dendrite morphogenesis
GO:0099504	2.75778e-06	2.03738	109.877	141	195	synaptic vesicle cycle
GO:1901293	2.7855e-06	1.69578	191.017	232	339	nucleoside phosphate biosynthetic process
GO:0070887	2.86998e-06	1.19959	1762.54	1877	3128	cellular response to chemical stimulus
GO:0009165	2.98986e-06	1.6969	189.327	230	336	nucleotide biosynthetic process
GO:0051336	3.12056e-06	1.3103	717.864	795	1274	regulation of hydrolase activity
GO:0035107	3.16584e-06	2.29629	82.267	109	146	appendage morphogenesis
GO:0035108	3.16584e-06	2.29629	82.267	109	146	limb morphogenesis
GO:0042325	3.27126e-06	1.28049	863.24	947	1532	regulation of phosphorylation
GO:0043547	3.27982e-06	1.61293	227.643	272	404	positive regulation of GTPase activity
GO:0046578	3.38908e-06	1.92711	125.091	158	222	regulation of Ras protein signal transduction
GO:0044770	3.48942e-06	1.49854	313.291	365	556	cell cycle phase transition
GO:0001822	3.49902e-06	1.80064	152.701	189	271	kidney development
GO:0006259	3.53144e-06	1.35437	557.838	626	990	DNA metabolic process
GO:0042592	3.68796e-06	1.25251	1045.24	1136	1855	homeostatic process
GO:0006812	3.70837e-06	1.33101	627.145	699	1113	cation transport
GO:0099003	3.72274e-06	1.97777	115.512	147	205	vesicle-mediated transport in synapse
GO:0042330	3.87263e-06	1.46398	348.789	403	619	taxis
GO:1901360	3.87423e-06	1.15144	3662.01	3805	6499	organic cyclic compound metabolic process
GO:0030001	3.97733e-06	1.38271	481.769	545	855	metal ion transport
GO:0008360	3.9815e-06	2.23859	85.0844	112	151	regulation of cell shape
GO:0000183	4.03711e-06	6.99382	22.5389	36	40	chromatin silencing at rDNA
GO:0034204	4.06257e-06	20.192	15.2138	26	27	lipid translocation
GO:0009628	4.06272e-06	1.32706	635.034	707	1127	response to abiotic stimulus
GO:0040008	4.06788e-06	1.43266	389.923	447	692	regulation of growth
GO:0010717	4.07345e-06	3.02685	49.5856	70	88	regulation of epithelial to mesenchymal transition
GO:0035148	4.23289e-06	2.27499	81.7035	108	145	tube formation
GO:0034332	4.46617e-06	2.31558	78.3227	104	139	adherens junction organization
GO:0019637	4.48586e-06	1.32383	640.105	712	1136	organophosphate metabolic process
GO:0044772	4.89427e-06	1.51354	289.061	338	513	mitotic cell cycle phase transition
GO:0003279	4.97188e-06	2.61651	61.4185	84	109	cardiac septum development
GO:0006342	4.97188e-06	2.61651	61.4185	84	109	chromatin silencing
GO:0006897	5.00201e-06	1.43267	382.034	438	678	endocytosis
GO:0006935	5.27636e-06	1.45641	347.663	401	617	chemotaxis
GO:1902903	5.41935e-06	1.66423	192.144	232	341	regulation of supramolecular fiber organization
GO:1990778	5.64183e-06	1.73442	165.097	202	293	protein localization to cell periphery
GO:1901137	6.39107e-06	1.41694	396.685	453	704	carbohydrate derivative biosynthetic process
GO:0010771	6.48243e-06	2.78008	54.0934	75	96	negative regulation of cell morphogenesis involved in differentiation
GO:0060968	6.85405e-06	2.50933	64.2359	87	114	regulation of gene silencing
GO:0045332	6.9622e-06	19.4135	14.6503	25	26	phospholipid translocation
GO:0050803	6.99043e-06	1.88995	123.4	155	219	regulation of synapse structure or activity
GO:0043632	7.02816e-06	1.45385	340.901	393	605	modification-dependent macromolecule catabolic process
GO:0045165	7.13643e-06	1.79194	144.812	179	257	cell fate commitment
GO:0032956	7.21914e-06	1.66757	185.382	224	329	regulation of actin cytoskeleton organization
GO:0060964	7.3886e-06	3.11227	45.0778	64	80	regulation of gene silencing by miRNA
GO:0044419	7.4266e-06	1.38119	455.286	515	808	interspecies interaction between organisms
GO:0000075	7.43035e-06	1.89504	121.71	153	216	cell cycle checkpoint
GO:0006352	7.43098e-06	1.81459	138.614	172	246	DNA-templated transcription, initiation
GO:0090066	7.58021e-06	1.51096	278.919	326	495	regulation of anatomical structure size
GO:0048705	7.66723e-06	1.83987	132.416	165	235	skeletal system morphogenesis
GO:0006333	8.10684e-06	1.98655	105.933	135	188	chromatin assembly or disassembly
GO:0045815	8.50545e-06	3.88789	33.8084	50	60	positive regulation of gene expression, epigenetic
GO:0061138	9.02816e-06	2.00299	102.552	131	182	morphogenesis of a branching epithelium
GO:0051259	9.03359e-06	1.47608	307.093	356	545	protein complex oligomerization
GO:0006915	9.15024e-06	1.23377	1102.15	1191	1956	apoptotic process
GO:0016567	9.23048e-06	1.3931	422.041	479	749	protein ubiquitination
GO:0003007	9.52857e-06	1.78448	142.559	176	253	heart morphogenesis
GO:0001503	9.5781e-06	1.59549	214.12	255	380	ossification
GO:0070925	9.61928e-06	1.37178	462.611	522	821	organelle assembly
GO:0048592	9.62865e-06	2.19411	81.7035	107	145	eye morphogenesis
GO:0001667	9.72908e-06	1.53005	256.38	301	455	ameboidal-type cell migration
GO:0010638	1.02372e-05	1.44547	338.084	389	600	positive regulation of organelle organization
GO:0010765	1.04888e-05	8.02697	19.1581	31	34	positive regulation of sodium ion transport
GO:0006836	1.21542e-05	1.74037	151.011	185	268	neurotransmitter transport
GO:0030178	1.22607e-05	2.06122	92.4095	119	164	negative regulation of Wnt signaling pathway
GO:0001568	1.29738e-05	1.38328	424.858	481	754	blood vessel development
GO:0008283	1.38013e-05	1.22095	1176.53	1266	2088	cell proliferation
GO:0046777	1.38127e-05	1.82447	127.908	159	227	protein autophosphorylation
GO:0006281	1.39296e-05	1.47243	296.95	344	527	DNA repair
GO:0042176	1.43471e-05	1.58934	208.485	248	370	regulation of protein catabolic process
GO:0060541	1.44061e-05	1.92174	109.314	138	194	respiratory system development
GO:0050807	1.51159e-05	1.85732	120.02	150	213	regulation of synapse organization
GO:0050772	1.5834e-05	2.92882	45.6413	64	81	positive regulation of axonogenesis
GO:0072522	1.61237e-05	1.73272	148.757	182	264	purine-containing compound biosynthetic process
GO:0071824	1.71897e-05	1.69194	160.59	195	285	protein-DNA complex subunit organization
GO:1901701	1.73642e-05	1.30552	614.185	680	1090	cellular response to oxygen-containing compound
GO:0072073	1.74795e-05	2.16858	78.8862	103	140	kidney epithelium development
GO:1900006	1.77419e-05	3.29013	38.3161	55	68	positive regulation of dendrite development
GO:0010564	1.83423e-05	1.3837	407.954	462	724	regulation of cell cycle process
GO:0007179	1.83686e-05	1.90762	108.75	137	193	transforming growth factor beta receptor signaling pathway
GO:0007498	1.95279e-05	2.22197	73.8149	97	131	mesoderm development
GO:0072175	1.95279e-05	2.22197	73.8149	97	131	epithelial tube formation
GO:0006511	1.98571e-05	1.43163	331.322	380	588	ubiquitin-dependent protein catabolic process
GO:0006888	2.03421e-05	1.84921	117.766	147	209	ER to Golgi vesicle-mediated transport
GO:0015914	2.0413e-05	3.05926	41.697	59	74	phospholipid transport
GO:1902305	2.13056e-05	3.53399	34.3718	50	61	regulation of sodium ion transmembrane transport
GO:0001932	2.1454e-05	1.26113	802.385	876	1424	regulation of protein phosphorylation
GO:0045936	2.22206e-05	1.44013	316.672	364	562	negative regulation of phosphate metabolic process
GO:0001649	2.25321e-05	1.82806	120.583	150	214	osteoblast differentiation
GO:0072358	2.27876e-05	1.35777	449.088	505	797	cardiovascular system development
GO:0065004	2.28043e-05	1.74322	140.305	172	249	protein-DNA complex assembly
GO:0001701	2.28107e-05	1.64025	174.676	210	310	in utero embryonic development
GO:0019222	2.28705e-05	1.13507	3934.73	4067	6983	regulation of metabolic process
GO:0035303	2.30993e-05	1.85859	114.385	143	203	regulation of dephosphorylation
GO:0010243	2.3498e-05	1.32422	532.482	593	945	response to organonitrogen compound
GO:0017156	2.40552e-05	2.05912	86.2113	111	153	calcium ion regulated exocytosis
GO:0007269	2.40557e-05	1.98978	94.0999	120	167	neurotransmitter secretion
GO:0099643	2.40557e-05	1.98978	94.0999	120	167	signal release from synapse
GO:0001823	2.44251e-05	2.49698	56.9107	77	101	mesonephros development
GO:0006476	2.44251e-05	2.49698	56.9107	77	101	protein deacetylation
GO:0007165	2.46113e-05	1.14042	3288.43	3415	5836	signal transduction
GO:0048754	2.5249e-05	2.07119	84.5209	109	150	branching morphogenesis of an epithelial tube
GO:0006164	2.63445e-05	1.73082	141.432	173	251	purine nucleotide biosynthetic process
GO:1902115	2.63939e-05	1.90561	104.806	132	186	regulation of organelle assembly
GO:0098609	2.70792e-05	1.34963	458.103	514	813	cell-cell adhesion
GO:0048167	2.7688e-05	1.95636	96.9173	123	172	regulation of synaptic plasticity
GO:0045930	2.77421e-05	1.67539	157.772	191	280	negative regulation of mitotic cell cycle
GO:0010563	2.79122e-05	1.4327	317.235	364	563	negative regulation of phosphorus metabolic process
GO:0048839	2.80306e-05	1.91201	103.115	130	183	inner ear development
GO:1903362	3.00476e-05	1.75271	133.543	164	237	regulation of cellular protein catabolic process
GO:0043583	3.0237e-05	1.81962	118.329	147	210	ear development
GO:0090287	3.15834e-05	1.6654	158.899	192	282	regulation of cellular response to growth factor stimulus
GO:0001837	3.1637e-05	2.14168	76.0688	99	135	epithelial to mesenchymal transition
GO:0001764	3.28915e-05	2.05198	83.9574	108	149	neuron migration
GO:0006892	3.36421e-05	2.5036	54.6568	74	97	post-Golgi vesicle-mediated transport
GO:0072163	3.36421e-05	2.5036	54.6568	74	97	mesonephric epithelium development
GO:0072164	3.36421e-05	2.5036	54.6568	74	97	mesonephric tubule development
GO:0000726	3.37324e-05	2.59344	51.276	70	91	non-recombinational repair
GO:0030516	3.37324e-05	2.59344	51.276	70	91	regulation of axon extension
GO:0030901	3.37324e-05	2.59344	51.276	70	91	midbrain development
GO:0008152	3.39005e-05	1.13729	6797.73	6922	12064	metabolic process
GO:0048584	3.44332e-05	1.20129	1267.25	1355	2249	positive regulation of response to stimulus
GO:0017157	3.44577e-05	1.82788	114.948	143	204	regulation of exocytosis
GO:0007610	3.54997e-05	1.41825	326.251	373	579	behavior
GO:0019941	3.59346e-05	1.41156	334.703	382	594	modification-dependent protein catabolic process
GO:2000826	3.69067e-05	5.28249	21.9754	34	39	regulation of heart morphogenesis
GO:0007043	3.6954e-05	2.21405	69.3071	91	123	cell-cell junction assembly
GO:0010810	3.79526e-05	1.80706	117.766	146	209	regulation of cell-substrate adhesion
GO:0001944	3.81424e-05	1.34756	444.016	498	788	vasculature development
GO:0022612	3.82487e-05	2.23508	67.6167	89	120	gland morphogenesis
GO:0097479	3.98306e-05	1.95622	92.973	118	165	synaptic vesicle localization
GO:0035904	4.11586e-05	3.57543	31.5545	46	56	aorta development
GO:0065007	4.14309e-05	1.13699	6919.44	7041	12280	biological regulation
GO:1905330	4.15938e-05	2.11983	75.5053	98	134	regulation of morphogenesis of an epithelium
GO:0030323	4.27918e-05	1.91699	97.4807	123	173	respiratory tube development
GO:0071417	4.31803e-05	1.42289	312.727	358	555	cellular response to organonitrogen compound
GO:0090304	4.44488e-05	1.13777	3087.83	3208	5480	nucleic acid metabolic process
GO:0035282	4.47451e-05	2.39679	57.4742	77	102	segmentation
GO:0001657	4.59987e-05	2.46952	54.0934	73	96	ureteric bud development
GO:0002028	4.60476e-05	2.66105	47.3317	65	84	regulation of sodium ion transport
GO:0090092	4.61799e-05	1.73098	132.416	162	235	regulation of transmembrane receptor protein serine/threonine kinase signaling pathway
GO:0070588	4.70804e-05	1.6172	169.605	203	301	calcium ion transmembrane transport
GO:0044331	4.79539e-05	4.66135	23.6658	36	42	cell-cell adhesion mediated by cadherin
GO:0071496	4.80042e-05	1.58364	184.256	219	327	cellular response to external stimulus
GO:0003205	4.81765e-05	1.93165	94.0999	119	167	cardiac chamber development
GO:0009152	4.95133e-05	1.73323	130.726	160	232	purine ribonucleotide biosynthetic process
GO:0010941	5.04789e-05	1.22536	956.213	1032	1697	regulation of cell death
GO:1903050	5.08312e-05	1.79817	115.512	143	205	regulation of proteolysis involved in cellular protein catabolic process
GO:0045860	5.08842e-05	1.43904	287.934	331	511	positive regulation of protein kinase activity
GO:0007051	5.10798e-05	1.93945	92.4095	117	164	spindle organization
GO:0061136	5.13294e-05	1.89463	98.6077	124	175	regulation of proteasomal protein catabolic process
GO:0007626	5.27264e-05	1.82774	109.314	136	194	locomotory behavior
GO:0033674	5.35994e-05	1.41791	310.473	355	551	positive regulation of kinase activity
GO:0021915	5.41292e-05	1.9476	90.7191	115	161	neural tube development
GO:0090090	5.45446e-05	2.09799	74.9418	97	133	negative regulation of canonical Wnt signaling pathway
GO:0072657	5.50165e-05	1.40004	333.012	379	591	protein localization to membrane
GO:0032386	5.51403e-05	1.49295	236.095	275	419	regulation of intracellular transport
GO:0110053	5.60573e-05	1.67458	145.376	176	258	regulation of actin filament organization
GO:0044839	5.6402e-05	1.75735	122.837	151	218	cell cycle G2/M phase transition
GO:0034765	5.6505e-05	1.46942	254.69	295	452	regulation of ion transmembrane transport
GO:0034762	5.65958e-05	1.42456	300.331	344	533	regulation of transmembrane transport
GO:0009896	5.70522e-05	1.50141	228.77	267	406	positive regulation of catabolic process
GO:0099173	5.73281e-05	1.95611	89.0287	113	158	postsynapse organization
GO:0033599	5.7846e-05	Inf	9.57903	17	17	regulation of mammary gland epithelial cell proliferation
GO:0007266	5.80723e-05	1.80587	112.131	139	199	Rho protein signal transduction
GO:0030155	5.84478e-05	1.37059	376.4	425	668	regulation of cell adhesion
GO:0045216	6.06795e-05	1.96502	87.3382	111	155	cell-cell junction organization
GO:0043254	6.07292e-05	1.4687	252.999	293	449	regulation of protein complex assembly
GO:0007093	6.15672e-05	1.91522	93.5364	118	166	mitotic cell cycle checkpoint
GO:0001838	6.2235e-05	2.14669	69.8706	91	124	embryonic epithelial tube formation
GO:0031400	6.32921e-05	1.3962	332.449	378	590	negative regulation of protein modification process
GO:0045926	6.38287e-05	1.66376	146.503	177	260	negative regulation of growth
GO:0060996	6.39051e-05	2.51884	50.1491	68	89	dendritic spine development
GO:1903725	6.4059e-05	2.56681	48.4586	66	86	regulation of phospholipid metabolic process
GO:0043067	6.4183e-05	1.22986	889.723	962	1579	regulation of programmed cell death
GO:0045667	6.48405e-05	2.16496	68.1802	89	121	regulation of osteoblast differentiation
GO:0007160	6.5382e-05	1.74292	123.964	152	220	cell-matrix adhesion
GO:0031331	6.57938e-05	1.5486	194.961	230	346	positive regulation of cellular catabolic process
GO:0016331	6.78492e-05	1.98412	83.9574	107	149	morphogenesis of embryonic epithelium
GO:0080135	7.06379e-05	1.36186	382.598	431	679	regulation of cellular response to stress
GO:0048668	7.13472e-05	9.31634	14.6503	24	26	collateral sprouting
GO:0050919	7.35144e-05	4.53142	23.1024	35	41	negative chemotaxis
GO:0021543	7.38304e-05	1.89198	94.6634	119	168	pallium development
GO:0048489	7.79415e-05	1.94712	86.7748	110	154	synaptic vesicle transport
GO:0097480	7.79415e-05	1.94712	86.7748	110	154	establishment of synaptic vesicle localization
GO:0032388	8.04664e-05	1.75101	118.893	146	211	positive regulation of intracellular transport
GO:0042326	8.31125e-05	1.45838	251.872	291	447	negative regulation of phosphorylation
GO:0071103	8.432e-05	1.62121	156.082	187	277	DNA conformation change
GO:0061053	8.65497e-05	2.43964	51.276	69	91	somite development
GO:0006644	8.76068e-05	1.4415	265.959	306	472	phospholipid metabolic process
GO:0014031	8.82833e-05	2.57865	46.2047	63	82	mesenchymal cell development
GO:0051291	9.30691e-05	2.05432	73.8149	95	131	protein heterooligomerization
GO:0002520	9.44965e-05	1.30047	510.506	565	906	immune system development
GO:0034655	9.5071e-05	1.40136	308.219	351	547	nucleobase-containing compound catabolic process
GO:0042981	9.5167e-05	1.22435	881.834	952	1565	regulation of apoptotic process
GO:0035601	9.64387e-05	2.20033	62.5454	82	111	protein deacylation
GO:0006302	9.9359e-05	1.68595	131.853	160	234	double-strand break repair
GO:1902307	0.000100565	15.523	11.8329	20	21	positive regulation of sodium ion transmembrane transport
GO:0000209	0.000102155	1.64554	143.685	173	255	protein polyubiquitination
GO:0030326	0.000102593	2.08328	70.4341	91	125	embryonic limb morphogenesis
GO:0035113	0.000102593	2.08328	70.4341	91	125	embryonic appendage morphogenesis
GO:0048706	0.000102593	2.08328	70.4341	91	125	embryonic skeletal system development
GO:0035725	0.00010325	1.99633	78.3227	100	139	sodium ion transmembrane transport
GO:0050905	0.00010345	2.24772	59.1646	78	105	neuromuscular process
GO:1901135	0.000104401	1.26047	654.192	715	1161	carbohydrate derivative metabolic process
GO:0048863	0.000105976	1.76308	112.131	138	199	stem cell differentiation
GO:0046390	0.000109834	1.64648	141.995	171	252	ribose phosphate biosynthetic process
GO:0030324	0.000111576	1.8539	95.2269	119	169	lung development
GO:0042472	0.00011282	2.33367	54.0934	72	96	inner ear morphogenesis
GO:0006650	0.000113445	1.50575	206.231	241	366	glycerophospholipid metabolic process
GO:1903827	0.000114398	1.41564	283.427	324	503	regulation of cellular protein localization
GO:0048534	0.00011682	1.30421	484.586	537	860	hematopoietic or lymphoid organ development
GO:0050771	0.000117116	2.7986	38.8796	54	69	negative regulation of axonogenesis
GO:0051290	0.000117498	3.53957	28.1736	41	50	protein heterotetramerization
GO:0002062	0.000117597	2.13378	65.3628	85	116	chondrocyte differentiation
GO:0045638	0.000117698	2.40404	50.7125	68	90	negative regulation of myeloid cell differentiation
GO:0048514	0.000118228	1.34866	380.344	427	675	blood vessel morphogenesis
GO:0001756	0.000119554	2.72106	40.57	56	72	somitogenesis
GO:0045995	0.000121087	2.03249	73.2514	94	130	regulation of embryonic development
GO:0030278	0.000121535	1.76976	108.75	134	193	regulation of ossification
GO:0002431	0.000121632	2.53747	45.6413	62	81	Fc receptor mediated stimulatory signaling pathway
GO:0014032	0.000121724	2.59185	43.9509	60	78	neural crest cell development
GO:0021953	0.000123728	1.82762	98.0442	122	174	central nervous system neuron differentiation
GO:0000910	0.000126729	1.86597	91.846	115	163	cytokinesis
GO:0007611	0.000126964	1.64843	138.614	167	246	learning or memory
GO:0009260	0.000126964	1.64843	138.614	167	246	ribonucleotide biosynthetic process
GO:0051338	0.000127583	1.28755	529.664	584	940	regulation of transferase activity
GO:0032501	0.000127705	1.1191	4182.09	4302	7422	multicellular organismal process
GO:1903829	0.000137006	1.5462	178.057	210	316	positive regulation of cellular protein localization
GO:0048638	0.000138374	1.5267	188.2	221	334	regulation of developmental growth
GO:0061458	0.000138871	1.44904	242.857	280	431	reproductive system development
GO:0048608	0.000149178	1.44817	241.166	278	428	reproductive structure development
GO:0001738	0.000151801	2.30102	53.5299	71	95	morphogenesis of a polarized epithelium
GO:0048645	0.000155275	2.92945	34.9353	49	62	animal organ formation
GO:0009725	0.000155793	1.2789	543.751	598	965	response to hormone
GO:0001656	0.000159533	2.36845	50.1491	67	89	metanephros development
GO:0031497	0.000160449	1.84956	91.2825	114	162	chromatin assembly
GO:0035418	0.000160571	2.83143	36.6257	51	65	protein localization to synapse
GO:0090175	0.000160571	2.83143	36.6257	51	65	regulation of establishment of planar polarity
GO:0098732	0.000161719	2.12672	63.1089	82	112	macromolecule deacylation
GO:0031032	0.000162231	1.75966	106.496	131	189	actomyosin structure organization
GO:0014033	0.000162678	2.40699	48.4586	65	86	neural crest cell differentiation
GO:0016575	0.000162678	2.40699	48.4586	65	86	histone deacetylation
GO:0006335	0.000164354	5.4353	18.0311	28	32	DNA replication-dependent nucleosome assembly
GO:0030513	0.000164354	5.4353	18.0311	28	32	positive regulation of BMP signaling pathway
GO:0034723	0.000164354	5.4353	18.0311	28	32	DNA replication-dependent nucleosome organization
GO:0060548	0.000166158	1.26705	583.194	639	1035	negative regulation of cell death
GO:0071560	0.000166326	1.63929	136.36	164	242	cellular response to transforming growth factor beta stimulus
GO:0032332	0.000170598	14.7454	11.2695	19	20	positive regulation of chondrocyte differentiation
GO:1903305	0.000173109	1.90113	83.3939	105	148	regulation of regulated secretory pathway
GO:0010639	0.000182002	1.47309	214.683	249	381	negative regulation of organelle organization
GO:0048368	0.000182437	Inf	8.45209	15	15	lateral mesoderm development
GO:0007416	0.000189794	1.82765	92.4095	115	164	synapse assembly
GO:0007005	0.000189818	1.39384	288.498	328	512	mitochondrion organization
GO:0120034	0.000190187	2.21387	56.3473	74	100	positive regulation of plasma membrane bounded cell projection assembly
GO:0060255	0.000195143	1.11841	3657.5	3771	6491	regulation of macromolecule metabolic process
GO:0007605	0.0001955	1.91764	80.0131	101	142	sensory perception of sound
GO:0051668	0.0001955	1.91764	80.0131	101	142	localization within membrane
GO:0090263	0.000197022	2.24003	54.6568	72	97	positive regulation of canonical Wnt signaling pathway
GO:0030522	0.000199967	1.5601	162.28	192	288	intracellular receptor signaling pathway
GO:0009187	0.000201317	3.88357	23.6658	35	42	cyclic nucleotide metabolic process
GO:0021762	0.000201317	3.88357	23.6658	35	42	substantia nigra development
GO:0051653	0.000201317	3.88357	23.6658	35	42	spindle localization
GO:0050954	0.000202653	1.83315	90.7191	113	161	sensory perception of mechanical stimulus
GO:0030177	0.000203295	1.98885	72.1245	92	128	positive regulation of Wnt signaling pathway
GO:1901699	0.000209152	1.35198	344.282	387	611	cellular response to nitrogen compound
GO:0007405	0.000211919	2.97876	32.6814	46	58	neuroblast proliferation
GO:0072006	0.000220313	1.93586	76.6323	97	136	nephron development
GO:0098727	0.000220448	1.88284	82.8305	104	147	maintenance of cell number
GO:0048864	0.000225013	2.41028	46.2047	62	82	stem cell development
GO:0031401	0.000225932	1.2388	685.183	744	1216	positive regulation of protein modification process
GO:0023061	0.00022648	1.41716	255.253	292	453	signal release
GO:0120032	0.000228612	1.77803	98.0442	121	174	regulation of plasma membrane bounded cell projection assembly
GO:0048663	0.000229796	2.69441	37.7527	52	67	neuron fate commitment
GO:0071229	0.000232419	1.69019	116.075	141	206	cellular response to acid chemical
GO:0019827	0.000234635	1.89046	81.14	102	144	stem cell population maintenance
GO:0001933	0.000246121	1.44182	229.333	264	407	negative regulation of protein phosphorylation
GO:0042770	0.000247665	1.95607	73.2514	93	130	signal transduction in response to DNA damage
GO:0060041	0.000249622	1.89846	79.4496	100	141	retina development in camera-type eye
GO:0042471	0.000251796	2.04231	65.3628	84	116	ear morphogenesis
GO:0031055	0.000252569	3.36624	27.0467	39	48	chromatin remodeling at centromere
GO:0051235	0.000255025	1.51665	177.494	208	315	maintenance of location
GO:0098760	0.000257208	5.24066	17.4676	27	31	response to interleukin-7
GO:0098761	0.000257208	5.24066	17.4676	27	31	cellular response to interleukin-7
GO:0009314	0.000259341	1.41816	249.055	285	442	response to radiation
GO:0046486	0.000263094	1.40928	257.507	294	457	glycerolipid metabolic process
GO:0051272	0.000265214	1.3656	311.037	351	552	positive regulation of cellular component movement
GO:0019439	0.00026991	1.34472	343.155	385	609	aromatic compound catabolic process
GO:2000649	0.000272614	3.18521	28.7371	41	51	regulation of sodium ion transmembrane transporter activity
GO:0071704	0.000275737	1.11579	6535.15	6645	11598	organic substance metabolic process
GO:0006260	0.000279281	1.56823	151.011	179	268	DNA replication
GO:0050789	0.000280763	1.11566	6541.35	6651	11609	regulation of biological process
GO:0006323	0.000285579	1.67803	115.512	140	205	DNA packaging
GO:0033365	0.000286432	1.27664	502.054	552	891	protein localization to organelle
GO:0032011	0.000288752	13.968	10.706	18	19	ARF protein signal transduction
GO:0032012	0.000288752	13.968	10.706	18	19	regulation of ARF protein signal transduction
GO:0048670	0.000288752	13.968	10.706	18	19	regulation of collateral sprouting
GO:0033598	0.000296464	6.2101	15.2138	24	27	mammary gland epithelial cell proliferation
GO:0048710	0.000296464	6.2101	15.2138	24	27	regulation of astrocyte differentiation
GO:0061351	0.0002984	1.87174	80.5766	101	143	neural precursor cell proliferation
GO:0071407	0.000305103	1.36719	302.021	341	536	cellular response to organic cyclic compound
GO:0043044	0.000305386	2.37117	45.6413	61	81	ATP-dependent chromatin remodeling
GO:0017158	0.000306135	2.11117	58.6011	76	104	regulation of calcium ion-dependent exocytosis
GO:0072028	0.000311491	2.41396	43.9509	59	78	nephron morphogenesis
GO:0031334	0.000312173	1.57751	144.812	172	257	positive regulation of protein complex assembly
GO:0043068	0.000314446	1.33184	357.805	400	635	positive regulation of programmed cell death
GO:0060071	0.000316766	2.71985	35.4988	49	63	Wnt signaling pathway, planar cell polarity pathway
GO:0001707	0.000319495	2.51469	40.57	55	72	mesoderm formation
GO:0071559	0.000323442	1.58751	140.305	167	249	response to transforming growth factor beta
GO:0036445	0.000323969	Inf	7.88862	14	14	neuronal stem cell division
GO:0055057	0.000323969	Inf	7.88862	14	14	neuroblast division
GO:0099084	0.000326579	4.50341	19.1581	29	34	postsynaptic specialization organization
GO:0030705	0.000327572	1.77097	94.0999	116	167	cytoskeleton-dependent intracellular transport
GO:0031503	0.000331136	1.54297	157.772	186	280	protein-containing complex localization
GO:0070507	0.000331508	1.74488	98.6077	121	175	regulation of microtubule cytoskeleton organization
GO:0061640	0.000334458	2.1536	55.2203	72	98	cytoskeleton-dependent cytokinesis
GO:0018108	0.000348542	1.44078	218.064	251	387	peptidyl-tyrosine phosphorylation
GO:0030038	0.000348595	2.17737	53.5299	70	95	contractile actin filament bundle assembly
GO:0043149	0.000348595	2.17737	53.5299	70	95	stress fiber assembly
GO:0032886	0.000350161	1.66588	114.948	139	204	regulation of microtubule-based process
GO:0006479	0.000355478	1.74829	96.9173	119	172	protein methylation
GO:0008213	0.000355478	1.74829	96.9173	119	172	protein alkylation
GO:0090101	0.000357821	1.9562	69.3071	88	123	negative regulation of transmembrane receptor protein serine/threonine kinase signaling pathway
GO:0043170	0.000360214	1.10878	5666.28	5778	10056	macromolecule metabolic process
GO:0016571	0.000360252	1.89556	75.5053	95	134	histone methylation
GO:0030097	0.000363137	1.28385	460.921	508	818	hemopoiesis
GO:0043065	0.000379221	1.32726	355.551	397	631	positive regulation of apoptotic process
GO:0010921	0.000381143	1.75183	95.2269	117	169	regulation of phosphatase activity
GO:0034728	0.000383574	1.72726	99.7346	122	177	nucleosome organization
GO:0045637	0.000389458	1.57784	139.741	166	248	regulation of myeloid cell differentiation
GO:0048846	0.00039045	4.01194	20.8485	31	37	axon extension involved in axon guidance
GO:1902284	0.00039045	4.01194	20.8485	31	37	neuron projection extension involved in neuron projection guidance
GO:0050885	0.000393109	3.10721	28.1736	40	50	neuromuscular process controlling balance
GO:1902532	0.000398557	1.36076	298.077	336	529	negative regulation of intracellular signal transduction
GO:0030335	0.000400832	1.36462	292.442	330	519	positive regulation of cell migration
GO:0038111	0.000400856	5.04606	16.9042	26	30	interleukin-7-mediated signaling pathway
GO:0031570	0.000402338	1.78394	89.0287	110	158	DNA integrity checkpoint
GO:0050890	0.000405716	1.52698	160.026	188	284	cognition
GO:1902850	0.000407473	1.91363	72.1245	91	128	microtubule cytoskeleton organization involved in mitosis
GO:0051058	0.000412702	2.96618	29.864	42	53	negative regulation of small GTPase mediated signal transduction
GO:0021675	0.000423067	2.37281	43.3874	58	77	nerve development
GO:0098693	0.000424396	1.99328	64.2359	82	114	regulation of synaptic vesicle cycle
GO:0035304	0.000430431	1.86758	76.6323	96	136	regulation of protein dephosphorylation
GO:0007033	0.000430735	1.78864	87.3382	108	155	vacuole organization
GO:0007492	0.000431598	2.4181	41.697	56	74	endoderm development
GO:0048332	0.000431598	2.4181	41.697	56	74	mesoderm morphogenesis
GO:0046847	0.000436798	2.74927	33.2449	46	59	filopodium assembly
GO:0099072	0.000443974	2.59026	36.6257	50	65	regulation of postsynaptic membrane neurotransmitter receptor levels
GO:1901361	0.000445534	1.31908	361.749	403	642	organic cyclic compound catabolic process
GO:2000147	0.000450796	1.35295	303.148	341	538	positive regulation of cell motility
GO:0070838	0.000464525	1.38696	258.07	293	458	divalent metal ion transport
GO:0048593	0.000473335	2.02216	60.855	78	108	camera-type eye morphogenesis
GO:0060491	0.000474839	1.71293	99.1712	121	176	regulation of cell projection assembly
GO:0018212	0.000475154	1.42533	219.754	252	390	peptidyl-tyrosine modification
GO:0051588	0.000478762	1.83431	79.4496	99	141	regulation of neurotransmitter transport
GO:1901987	0.000486354	1.41164	231.024	264	410	regulation of cell cycle phase transition
GO:0045653	0.000487528	13.1906	10.1425	17	18	negative regulation of megakaryocyte differentiation
GO:1903844	0.000488009	1.94475	67.0532	85	119	regulation of cellular response to transforming growth factor beta stimulus
GO:1902667	0.000494637	3.39769	24.2293	35	43	regulation of axon guidance
GO:0030510	0.000501044	2.19713	49.5856	65	88	regulation of BMP signaling pathway
GO:0010952	0.000503017	1.67427	106.496	129	189	positive regulation of peptidase activity
GO:0051188	0.000506078	1.5256	154.955	182	275	cofactor biosynthetic process
GO:0030879	0.000511282	1.84095	77.7592	97	138	mammary gland development
GO:0044843	0.000519042	1.51817	157.772	185	280	cell cycle G1/S phase transition
GO:0046434	0.00052309	1.64158	113.821	137	202	organophosphate catabolic process
GO:0040017	0.000527224	1.33638	320.616	359	569	positive regulation of locomotion
GO:0000077	0.00052792	1.80406	82.267	102	146	DNA damage checkpoint
GO:1901990	0.000539694	1.43065	210.739	242	374	regulation of mitotic cell cycle phase transition
GO:0051050	0.000544042	1.25445	524.593	573	931	positive regulation of transport
GO:0018022	0.000553865	1.90162	69.8706	88	124	peptidyl-lysine methylation
GO:0001736	0.000556339	2.29297	44.5143	59	79	establishment of planar polarity
GO:0007164	0.000556339	2.29297	44.5143	59	79	establishment of tissue polarity
GO:0038094	0.000556339	2.29297	44.5143	59	79	Fc-gamma receptor signaling pathway
GO:0000086	0.000562819	1.64277	112.131	135	199	G2/M transition of mitotic cell cycle
GO:0055123	0.000564723	1.80969	80.5766	100	143	digestive system development
GO:0043687	0.000569823	1.43759	203.414	234	361	post-translational protein modification
GO:0002433	0.000572423	2.33167	42.8239	57	76	immune response-regulating cell surface receptor signaling pathway involved in phagocytosis
GO:0038096	0.000572423	2.33167	42.8239	57	76	Fc-gamma receptor signaling pathway involved in phagocytosis
GO:0072088	0.000572423	2.33167	42.8239	57	76	nephron epithelium morphogenesis
GO:0036109	0.000575275	Inf	7.32514	13	13	alpha-linolenic acid metabolic process
GO:0043604	0.000579824	1.26784	472.19	518	838	amide biosynthetic process
GO:0014020	0.000580371	2.09336	54.0934	70	96	primary neural tube formation
GO:0021987	0.00058067	1.98197	61.982	79	110	cerebral cortex development
GO:0034968	0.00058067	1.98197	61.982	79	110	histone lysine methylation
GO:0009611	0.000585183	1.30789	367.384	408	652	response to wounding
GO:0043062	0.000600609	1.40819	225.952	258	401	extracellular structure organization
GO:0001755	0.0006025	2.78366	30.991	43	55	neural crest cell migration
GO:0034724	0.0006025	2.78366	30.991	43	55	DNA replication-independent nucleosome organization
GO:0007612	0.000603948	1.8156	78.8862	98	140	learning
GO:0072659	0.000604645	1.5584	136.924	162	243	protein localization to plasma membrane
GO:0030219	0.000608447	2.11474	52.4029	68	93	megakaryocyte differentiation
GO:0046700	0.000609828	1.32305	335.266	374	595	heterocycle catabolic process
GO:0072511	0.000611304	1.37481	259.761	294	461	divalent inorganic cation transport
GO:0048640	0.000614237	1.99604	60.2916	77	107	negative regulation of developmental growth
GO:0010390	0.000621976	4.8515	16.3407	25	29	histone monoubiquitination
GO:0051098	0.000622379	1.42844	207.358	238	368	regulation of binding
GO:0009888	0.00062608	1.17116	1103.84	1171	1959	tissue development
GO:0009100	0.000638426	1.41373	218.627	250	388	glycoprotein metabolic process
GO:0001841	0.00064909	2.01109	58.6011	75	104	neural tube formation
GO:0051225	0.00064909	2.01109	58.6011	75	104	spindle assembly
GO:0051963	0.00064909	2.01109	58.6011	75	104	regulation of synapse assembly
GO:0030902	0.000662696	1.7862	81.7035	101	145	hindbrain development
GO:0006887	0.000665747	1.25483	504.308	551	895	exocytosis
GO:0035335	0.000685163	2.02723	56.9107	73	101	peptidyl-tyrosine dephosphorylation
GO:0034404	0.000713531	1.66446	102.552	124	182	nucleobase-containing small molecule biosynthetic process
GO:1903845	0.000720307	2.22073	45.6413	60	81	negative regulation of cellular response to transforming growth factor beta stimulus
GO:0030517	0.000722411	3.30028	23.6658	34	42	negative regulation of axon extension
GO:1902275	0.000722501	1.68428	98.0442	119	174	regulation of chromatin organization
GO:0044270	0.000727434	1.31691	335.83	374	596	cellular nitrogen compound catabolic process
GO:0033044	0.000728763	1.45123	185.382	214	329	regulation of chromosome organization
GO:0048565	0.000737548	1.83515	73.8149	92	131	digestive tract development
GO:0015012	0.000745714	5.69146	14.0868	22	25	heparan sulfate proteoglycan biosynthetic process
GO:0061333	0.000746635	2.25388	43.9509	58	78	renal tubule morphogenesis
GO:0072009	0.000749489	1.95668	61.4185	78	109	nephron epithelium development
GO:0007044	0.000760566	2.06325	53.5299	69	95	cell-substrate junction assembly
GO:0043269	0.000768815	1.2981	370.201	410	657	regulation of ion transport
GO:0031668	0.000788077	1.52263	144.812	170	257	cellular response to extracellular stimulus
GO:0017015	0.000801371	1.89861	65.9263	83	117	regulation of transforming growth factor beta receptor signaling pathway
GO:0021695	0.000806527	2.95126	27.0467	38	48	cerebellar cortex development
GO:0032330	0.000806527	2.95126	27.0467	38	48	regulation of chondrocyte differentiation
GO:0010562	0.000818394	1.22127	631.089	682	1120	positive regulation of phosphorus metabolic process
GO:0045937	0.000818394	1.22127	631.089	682	1120	positive regulation of phosphate metabolic process
GO:0030509	0.00083803	1.73844	85.6478	105	152	BMP signaling pathway
GO:0001843	0.000839286	2.10531	50.1491	65	89	neural tube closure
GO:0090288	0.000839518	1.71214	90.1556	110	160	negative regulation of cellular response to growth factor stimulus
GO:0032412	0.000839743	1.54816	132.98	157	236	regulation of ion transmembrane transporter activity
GO:0015748	0.000841395	1.98408	58.0377	74	103	organophosphate ester transport
GO:0098781	0.000841395	1.98408	58.0377	74	103	ncRNA transcription
GO:0021872	0.000843795	2.48616	35.4988	48	63	forebrain generation of neurons
GO:0006336	0.000846114	2.71865	30.4275	42	54	DNA replication-independent nucleosome assembly
GO:0035019	0.000851177	2.55257	33.8084	46	60	somatic stem cell population maintenance
GO:0072089	0.000852874	1.90887	64.2359	81	114	stem cell proliferation
GO:0035909	0.000876343	3.75236	19.7215	29	35	aorta morphogenesis
GO:0006029	0.000879333	2.1291	48.4586	63	86	proteoglycan metabolic process
GO:0071772	0.000897724	1.69126	92.973	113	165	response to BMP
GO:0071773	0.000897724	1.69126	92.973	113	165	cellular response to BMP stimulus
GO:0051168	0.000898005	1.61896	109.314	131	194	nuclear export
GO:0046661	0.000901868	1.7152	88.4652	108	157	male sex differentiation
GO:0032271	0.000910084	1.59177	116.639	139	207	regulation of protein polymerization
GO:0055086	0.000922578	1.27796	405.137	446	719	nucleobase-containing small molecule metabolic process
GO:0006518	0.000926578	1.25364	477.825	522	848	peptide metabolic process
GO:0042752	0.000940848	2.01557	54.6568	70	97	regulation of circadian rhythm
GO:0043069	0.000942948	1.23777	536.426	583	952	negative regulation of programmed cell death
GO:0071375	0.000949889	1.45714	172.986	200	307	cellular response to peptide hormone stimulus
GO:0022898	0.00095844	1.52954	136.924	161	243	regulation of transmembrane transporter activity
GO:1902668	0.000960531	4.65698	15.7772	24	28	negative regulation of axon guidance
GO:0040013	0.000984364	1.39634	216.937	247	385	negative regulation of locomotion
GO:0060993	0.000993174	2.03314	52.9664	68	94	kidney morphogenesis
GO:0038093	0.000995912	1.82172	71.561	89	127	Fc receptor signaling pathway
