# Supplementary material for: Epigenetic and transcriptional regulations prime cell fate before division during human pluripotent stem cell differentiation
Source: Nat Commun. 2023 Jan 25;14:405. doi: 10.1038/s41467-023-36116-9 (PMC9876972; doi:10.1038/s41467-023-36116-9)
Supplement: Supplementary file 6 — Source Data [file 41467_2023_36116_MOESM6_ESM.zip › Source Data.xlsx]

## Sheet: Figure 4b
Figure 4b
		DMSO	JNK-IN-8	SB203580	U0126	UNDIFF
	POU5F1	0.104386	0.107693	0.125	1.15669	1.01396
		0.111878	0.0674518	0.115423	1.16878	0.97942
						1.00696
		DMSO	JNK-IN-8	SB203580	U0126	UNDIFF
	NANOG	0.00797666	0.0627895	0.0964996	1.0693	0.99424
		0.00405804	0.0487541	0.0706418	1.0293	0.980552
						1.02574
		DMSO	JNK-IN-8	SB203580	U0126	UNDIFF
	SOX2	0.156041	0.0627895	0.0964996	1.0693	0.99424
		0.134437	0.0487541	0.0706418	1.0293	0.980552
						1.02574
		DMSO	JNK-IN-8	SB203580	U0126	UNDIFF
	SOX17	195.587	261.681	49.9242	30.5197	1.09556
		201.784	189.58	72.8404	25.753	1.18646
						0.769326
		DMSO	JNK-IN-8	SB203580	U0126	UNDIFF
	FOXA2	8.5841	13.4233	2.8317	8.46592	0.92445
		11.3268	9.01087	3.27539	7.49884	1.01866
						1.06191
		DMSO	JNK-IN-8	SB203580	U0126	UNDIFF
	GATA4	50.7968	87.8315	33.1668	17.0496	0.950439
		52.7708	67.0268	39.1697	14.6382	1.08799
						0.967053
		DMSO	JNK-IN-8	SB203580	U0126	UNDIFF
	EOMES	159.233	200.159	173.645	28.2465	0.920188
		177.294	205.786	219.032	24.0006	1.05336
						1.03168
		DMSO	JNK-IN-8	SB203580	U0126	UNDIFF
	BRACHYURY	15.3482	9.91766	13.9288	8.6638	1.02456
		10.8905	5.61778	15.6165	10.3031	0.976032
		DMSO	JNK-IN-8	SB203580	U0126	UNDIFF
	MIXL1	183.546	162.579	242.191	36.1269	0.885768
		155.417	150.644	282.088	37.4009	1.12896
		DMSO	JNK-IN-8	SB203580	U0126	UNDIFF
	NKX2-5	13.8326	24.9333	24.2515	7.51618	1.37078
		7.88986	22.5491	23.5883	4.14106	0.72951
		DMSO	JNK-IN-8	SB203580	U0126	UNDIFF
	CDX2	1.97247	2.12138	1.22688	1.87254	1.01045
		1.00347	2.12138	1.46917	1.58008	0.989657

## Sheet: Figure 4c
Figure 4c	%SOX17+
		Control	JNK-IN-8	U0126	SB203580
	Data 1	54.21	68.32	12.52	29.13
		Control	JNK-IN-8	U0126	SB203580
	Data 2	55.34	68.86	12.79	29.84
		Control	JNK-IN-8	U0126	SB203580
	Data 3	55.95	68.3	13.13	28.43
		Control	JNK-IN-8	U0126	SB203580
	Data 4	47.18	57.53	2.24	32.09
		Control	JNK-IN-8	U0126	SB203580
	Data 5	65.4	70.72	5.28	36.56
	Dunnett's multiple comparisons test	Mean Diff.	95.00% CI of diff.	Significant?	Summary	Adjusted P Value	A-?
	Control vs. JNK-IN-8	-11.13	-19.59 to -2.673	Yes	**	0.0096	B	JNK-IN-8
	Control vs. U0126-EtOH	46.42	37.97 to 54.88	Yes	****	<0.0001	C	U0126
	Control vs. SB203580	24.41	15.95 to 32.86	Yes	****	<0.0001	D	SB203580

## Sheet: Figure 4h
Figure 4h
		IgG ChIP			IgG ChIP + SB203580 (p38-MAPK)			IgG + SB431542 (TGFbeta)			Fosl2 ChIP			Fosl2 ChIP + SB203580 (p38-MAPK)			Fosl2 ChIP + SB431542 (TGFbeta)			c-Jun ChIP			c-Jun ChIP + SB203580			c-Jun ChIP + SB431542 (TGFbeta)			Smad2/3 ChIP			Smad2/3 ChIP + SB203580			Smad2/3 ChIP + SB431542 (TGFbeta)
		Exp 1	Exp 2	Exp3	Exp 1	Exp 2	Exp3	Exp 1	Exp 2	Exp3	Exp 1	Exp 2	Exp3	Exp 1	Exp 2	Exp3	Exp 1	Exp 2	Exp3	Exp 1	Exp 2	Exp3	Exp 1	Exp 2	Exp3	Exp 1	Exp 2	Exp3	Exp 1	Exp 2	Exp3	Exp 1	Exp 2	Exp3	Exp 1	Exp 2	Exp3
	MIXL1	0.001093	0.000852	0.001055	0.000953	0.001177	0.00087	0.00013182	0.0001056	0.0001148	0.06489	0.05372	0.04813	0.003822	0.003055	0.003571	0.02358	0.02085	0.02541	0.055128	0.04231	0.046125	0.00282	0.001583	0.00150812	0.01643	0.01018	0.01851	0.068217	0.054944	0.07573	0.00537	0.003735	0.00502	0.00104	0.001201	0.0014385
	EOMES	0.001243	0.001085	0.00137	0.000837	0.001097	0.001363	0.0001093	0.0001127	0.00010286	0.044592	0.04921	0.059152	0.005541	0.003826	0.002104	0.0127	0.01556	0.01494	0.07555	0.0661305	0.08457	0.00126	0.001162	0.0021315	0.0151	0.01368	0.01126	0.03589	0.02839	0.040172	0.0072415	0.00484551	0.008419	0.00118	0.0008754	0.001472
Within each row, compare columns (simple effects within rows)
Number of families	2
Number of comparisons per family	66
Alpha	0.05
Sidak's multiple comparisons test	Mean Diff.	95.00% CI of diff.	Significant?	Summary	Adjusted P Value
MIXL1
IgG ChIP vs. IgG ChIP + SB203580 (p38-MAPK)	0	-0.01257 to 0.01257	No	ns	>0.9999
IgG ChIP vs. IgG + SB431542 (TGFbeta)	0.0008826	-0.01168 to 0.01345	No	ns	>0.9999
IgG ChIP vs. Fosl2 ChIP	-0.05458	-0.06715 to -0.04201	Yes	****	<0.0001
IgG ChIP vs. Fosl2 ChIP + SB203580 (p38-MAPK)	-0.002483	-0.01505 to 0.01008	No	ns	>0.9999
IgG ChIP vs. Fosl2 ChIP + SB431542 (TGFbeta)	-0.02228	-0.03485 to -0.009715	Yes	****	<0.0001
IgG ChIP vs. c-Jun ChIP	-0.04685	-0.05942 to -0.03429	Yes	****	<0.0001
IgG ChIP vs. c-Jun ChIP + SB203580	-0.0009704	-0.01354 to 0.01159	No	ns	>0.9999
IgG ChIP vs. c-Jun ChIP + SB431542 (TGFbeta)	-0.01404	-0.02661 to -0.001475	Yes	*	0.0138
IgG ChIP vs. Smad2/3 ChIP	-0.0653	-0.07786 to -0.05273	Yes	****	<0.0001
IgG ChIP vs. Smad2/3 ChIP + SB203580	-0.003708	-0.01627 to 0.008857	No	ns	>0.9999
IgG ChIP vs. Smad2/3 ChIP + SB431542 (TGFbeta)	-0.0002265	-0.01279 to 0.01234	No	ns	>0.9999
IgG ChIP + SB203580 (p38-MAPK) vs. IgG + SB431542 (TGFbeta)	0.0008826	-0.01168 to 0.01345	No	ns	>0.9999
IgG ChIP + SB203580 (p38-MAPK) vs. Fosl2 ChIP	-0.05458	-0.06715 to -0.04201	Yes	****	<0.0001
IgG ChIP + SB203580 (p38-MAPK) vs. Fosl2 ChIP + SB203580 (p38-MAPK)	-0.002483	-0.01505 to 0.01008	No	ns	>0.9999
IgG ChIP + SB203580 (p38-MAPK) vs. Fosl2 ChIP + SB431542 (TGFbeta)	-0.02228	-0.03485 to -0.009715	Yes	****	<0.0001
IgG ChIP + SB203580 (p38-MAPK) vs. c-Jun ChIP	-0.04685	-0.05942 to -0.03429	Yes	****	<0.0001
IgG ChIP + SB203580 (p38-MAPK) vs. c-Jun ChIP + SB203580	-0.0009704	-0.01354 to 0.01159	No	ns	>0.9999
IgG ChIP + SB203580 (p38-MAPK) vs. c-Jun ChIP + SB431542 (TGFbeta)	-0.01404	-0.02661 to -0.001475	Yes	*	0.0138
IgG ChIP + SB203580 (p38-MAPK) vs. Smad2/3 ChIP	-0.0653	-0.07786 to -0.05273	Yes	****	<0.0001
IgG ChIP + SB203580 (p38-MAPK) vs. Smad2/3 ChIP + SB203580	-0.003708	-0.01627 to 0.008857	No	ns	>0.9999
IgG ChIP + SB203580 (p38-MAPK) vs. Smad2/3 ChIP + SB431542 (TGFbeta)	-0.0002265	-0.01279 to 0.01234	No	ns	>0.9999
IgG + SB431542 (TGFbeta) vs. Fosl2 ChIP	-0.05546	-0.06803 to -0.0429	Yes	****	<0.0001
IgG + SB431542 (TGFbeta) vs. Fosl2 ChIP + SB203580 (p38-MAPK)	-0.003365	-0.01593 to 0.0092	No	ns	>0.9999
IgG + SB431542 (TGFbeta) vs. Fosl2 ChIP + SB431542 (TGFbeta)	-0.02316	-0.03573 to -0.0106	Yes	****	<0.0001
IgG + SB431542 (TGFbeta) vs. c-Jun ChIP	-0.04774	-0.0603 to -0.03517	Yes	****	<0.0001
IgG + SB431542 (TGFbeta) vs. c-Jun ChIP + SB203580	-0.001853	-0.01442 to 0.01071	No	ns	>0.9999
IgG + SB431542 (TGFbeta) vs. c-Jun ChIP + SB431542 (TGFbeta)	-0.01492	-0.02749 to -0.002357	Yes	**	0.0062
IgG + SB431542 (TGFbeta) vs. Smad2/3 ChIP	-0.06618	-0.07874 to -0.05361	Yes	****	<0.0001
IgG + SB431542 (TGFbeta) vs. Smad2/3 ChIP + SB203580	-0.004591	-0.01716 to 0.007974	No	ns	>0.9999
IgG + SB431542 (TGFbeta) vs. Smad2/3 ChIP + SB431542 (TGFbeta)	-0.001109	-0.01367 to 0.01146	No	ns	>0.9999
Fosl2 ChIP vs. Fosl2 ChIP + SB203580 (p38-MAPK)	0.0521	0.03953 to 0.06466	Yes	****	<0.0001
Fosl2 ChIP vs. Fosl2 ChIP + SB431542 (TGFbeta)	0.0323	0.01973 to 0.04487	Yes	****	<0.0001
Fosl2 ChIP vs. c-Jun ChIP	0.007726	-0.004839 to 0.02029	No	ns	0.8842
Fosl2 ChIP vs. c-Jun ChIP + SB203580	0.05361	0.04104 to 0.06617	Yes	****	<0.0001
Fosl2 ChIP vs. c-Jun ChIP + SB431542 (TGFbeta)	0.04054	0.02797 to 0.05311	Yes	****	<0.0001
Fosl2 ChIP vs. Smad2/3 ChIP	-0.01072	-0.02328 to 0.001848	No	ns	0.212
Fosl2 ChIP vs. Smad2/3 ChIP + SB203580	0.05087	0.03831 to 0.06344	Yes	****	<0.0001
Fosl2 ChIP vs. Smad2/3 ChIP + SB431542 (TGFbeta)	0.05435	0.04179 to 0.06692	Yes	****	<0.0001
Fosl2 ChIP + SB203580 (p38-MAPK) vs. Fosl2 ChIP + SB431542 (TGFbeta)	-0.0198	-0.03236 to -0.007232	Yes	****	<0.0001
Fosl2 ChIP + SB203580 (p38-MAPK) vs. c-Jun ChIP	-0.04437	-0.05694 to -0.03181	Yes	****	<0.0001
Fosl2 ChIP + SB203580 (p38-MAPK) vs. c-Jun ChIP + SB203580	0.001512	-0.01105 to 0.01408	No	ns	>0.9999
Fosl2 ChIP + SB203580 (p38-MAPK) vs. c-Jun ChIP + SB431542 (TGFbeta)	-0.01156	-0.02412 to 0.001008	No	ns	0.1133
Fosl2 ChIP + SB203580 (p38-MAPK) vs. Smad2/3 ChIP	-0.06281	-0.07538 to -0.05025	Yes	****	<0.0001
Fosl2 ChIP + SB203580 (p38-MAPK) vs. Smad2/3 ChIP + SB203580	-0.001226	-0.01379 to 0.01134	No	ns	>0.9999
Fosl2 ChIP + SB203580 (p38-MAPK) vs. Smad2/3 ChIP + SB431542 (TGFbeta)	0.002256	-0.01031 to 0.01482	No	ns	>0.9999
Fosl2 ChIP + SB431542 (TGFbeta) vs. c-Jun ChIP	-0.02457	-0.03714 to -0.01201	Yes	****	<0.0001
Fosl2 ChIP + SB431542 (TGFbeta) vs. c-Jun ChIP + SB203580	0.02131	0.008744 to 0.03387	Yes	****	<0.0001
Fosl2 ChIP + SB431542 (TGFbeta) vs. c-Jun ChIP + SB431542 (TGFbeta)	0.00824	-0.004325 to 0.02081	No	ns	0.7807
Fosl2 ChIP + SB431542 (TGFbeta) vs. Smad2/3 ChIP	-0.04302	-0.05558 to -0.03045	Yes	****	<0.0001
Fosl2 ChIP + SB431542 (TGFbeta) vs. Smad2/3 ChIP + SB203580	0.01857	0.006007 to 0.03114	Yes	***	0.0002
Fosl2 ChIP + SB431542 (TGFbeta) vs. Smad2/3 ChIP + SB431542 (TGFbeta)	0.02205	0.009488 to 0.03462	Yes	****	<0.0001
c-Jun ChIP vs. c-Jun ChIP + SB203580	0.04588	0.03332 to 0.05845	Yes	****	<0.0001
c-Jun ChIP vs. c-Jun ChIP + SB431542 (TGFbeta)	0.03281	0.02025 to 0.04538	Yes	****	<0.0001
c-Jun ChIP vs. Smad2/3 ChIP	-0.01844	-0.03101 to -0.005878	Yes	***	0.0002
c-Jun ChIP vs. Smad2/3 ChIP + SB203580	0.04315	0.03058 to 0.05571	Yes	****	<0.0001
c-Jun ChIP vs. Smad2/3 ChIP + SB431542 (TGFbeta)	0.04663	0.03406 to 0.05919	Yes	****	<0.0001
c-Jun ChIP + SB203580 vs. c-Jun ChIP + SB431542 (TGFbeta)	-0.01307	-0.02563 to -0.0005045	Yes	*	0.0325
c-Jun ChIP + SB203580 vs. Smad2/3 ChIP	-0.06433	-0.07689 to -0.05176	Yes	****	<0.0001
c-Jun ChIP + SB203580 vs. Smad2/3 ChIP + SB203580	-0.002738	-0.0153 to 0.009827	No	ns	>0.9999
c-Jun ChIP + SB203580 vs. Smad2/3 ChIP + SB431542 (TGFbeta)	0.0007439	-0.01182 to 0.01331	No	ns	>0.9999
c-Jun ChIP + SB431542 (TGFbeta) vs. Smad2/3 ChIP	-0.05126	-0.06382 to -0.03869	Yes	****	<0.0001
c-Jun ChIP + SB431542 (TGFbeta) vs. Smad2/3 ChIP + SB203580	0.01033	-0.002233 to 0.0229	No	ns	0.2761
c-Jun ChIP + SB431542 (TGFbeta) vs. Smad2/3 ChIP + SB431542 (TGFbeta)	0.01381	0.001248 to 0.02638	Yes	*	0.0169
Smad2/3 ChIP vs. Smad2/3 ChIP + SB203580	0.06159	0.04902 to 0.07415	Yes	****	<0.0001
Smad2/3 ChIP vs. Smad2/3 ChIP + SB431542 (TGFbeta)	0.06507	0.05251 to 0.07764	Yes	****	<0.0001
Smad2/3 ChIP + SB203580 vs. Smad2/3 ChIP + SB431542 (TGFbeta)	0.003482	-0.009083 to 0.01605	No	ns	>0.9999
EOMES
IgG ChIP vs. IgG ChIP + SB203580 (p38-MAPK)	0.0001337	-0.01243 to 0.0127	No	ns	>0.9999
IgG ChIP vs. IgG + SB431542 (TGFbeta)	0.001124	-0.01144 to 0.01369	No	ns	>0.9999
IgG ChIP vs. Fosl2 ChIP	-0.04975	-0.06232 to -0.03719	Yes	****	<0.0001
IgG ChIP vs. Fosl2 ChIP + SB203580 (p38-MAPK)	-0.002591	-0.01516 to 0.009974	No	ns	>0.9999
IgG ChIP vs. Fosl2 ChIP + SB431542 (TGFbeta)	-0.01317	-0.02573 to -0.0006022	Yes	*	0.0299
IgG ChIP vs. c-Jun ChIP	-0.07418	-0.08675 to -0.06162	Yes	****	<0.0001
IgG ChIP vs. c-Jun ChIP + SB203580	-0.0002852	-0.01285 to 0.01228	No	ns	>0.9999
IgG ChIP vs. c-Jun ChIP + SB431542 (TGFbeta)	-0.01211	-0.02468 to 0.0004511	No	ns	0.0727
IgG ChIP vs. Smad2/3 ChIP	-0.03358	-0.04615 to -0.02102	Yes	****	<0.0001
IgG ChIP vs. Smad2/3 ChIP + SB203580	-0.005603	-0.01817 to 0.006962	No	ns	0.9997
IgG ChIP vs. Smad2/3 ChIP + SB431542 (TGFbeta)	5.687e-05	-0.01251 to 0.01262	No	ns	>0.9999
IgG ChIP + SB203580 (p38-MAPK) vs. IgG + SB431542 (TGFbeta)	0.0009907	-0.01157 to 0.01356	No	ns	>0.9999
IgG ChIP + SB203580 (p38-MAPK) vs. Fosl2 ChIP	-0.04989	-0.06245 to -0.03732	Yes	****	<0.0001
IgG ChIP + SB203580 (p38-MAPK) vs. Fosl2 ChIP + SB203580 (p38-MAPK)	-0.002725	-0.01529 to 0.00984	No	ns	>0.9999
IgG ChIP + SB203580 (p38-MAPK) vs. Fosl2 ChIP + SB431542 (TGFbeta)	-0.0133	-0.02587 to -0.0007359	Yes	*	0.0266
IgG ChIP + SB203580 (p38-MAPK) vs. c-Jun ChIP	-0.07432	-0.08688 to -0.06175	Yes	****	<0.0001
IgG ChIP + SB203580 (p38-MAPK) vs. c-Jun ChIP + SB203580	-0.0004188	-0.01298 to 0.01215	No	ns	>0.9999
IgG ChIP + SB203580 (p38-MAPK) vs. c-Jun ChIP + SB431542 (TGFbeta)	-0.01225	-0.02481 to 0.0003175	No	ns	0.0651
IgG ChIP + SB203580 (p38-MAPK) vs. Smad2/3 ChIP	-0.03372	-0.04628 to -0.02115	Yes	****	<0.0001
IgG ChIP + SB203580 (p38-MAPK) vs. Smad2/3 ChIP + SB203580	-0.005736	-0.0183 to 0.006829	No	ns	0.9995
IgG ChIP + SB203580 (p38-MAPK) vs. Smad2/3 ChIP + SB431542 (TGFbeta)	-7.68e-05	-0.01264 to 0.01249	No	ns	>0.9999
IgG + SB431542 (TGFbeta) vs. Fosl2 ChIP	-0.05088	-0.06344 to -0.03831	Yes	****	<0.0001
IgG + SB431542 (TGFbeta) vs. Fosl2 ChIP + SB203580 (p38-MAPK)	-0.003715	-0.01628 to 0.00885	No	ns	>0.9999
IgG + SB431542 (TGFbeta) vs. Fosl2 ChIP + SB431542 (TGFbeta)	-0.01429	-0.02686 to -0.001727	Yes	*	0.011
IgG + SB431542 (TGFbeta) vs. c-Jun ChIP	-0.07531	-0.08787 to -0.06274	Yes	****	<0.0001
IgG + SB431542 (TGFbeta) vs. c-Jun ChIP + SB203580	-0.00141	-0.01397 to 0.01116	No	ns	>0.9999
IgG + SB431542 (TGFbeta) vs. c-Jun ChIP + SB431542 (TGFbeta)	-0.01324	-0.0258 to -0.0006732	Yes	*	0.0281
IgG + SB431542 (TGFbeta) vs. Smad2/3 ChIP	-0.03471	-0.04727 to -0.02214	Yes	****	<0.0001
IgG + SB431542 (TGFbeta) vs. Smad2/3 ChIP + SB203580	-0.006727	-0.01929 to 0.005838	No	ns	0.9839
IgG + SB431542 (TGFbeta) vs. Smad2/3 ChIP + SB431542 (TGFbeta)	-0.001068	-0.01363 to 0.0115	No	ns	>0.9999
Fosl2 ChIP vs. Fosl2 ChIP + SB203580 (p38-MAPK)	0.04716	0.0346 to 0.05973	Yes	****	<0.0001
Fosl2 ChIP vs. Fosl2 ChIP + SB431542 (TGFbeta)	0.03658	0.02402 to 0.04915	Yes	****	<0.0001
Fosl2 ChIP vs. c-Jun ChIP	-0.02443	-0.037 to -0.01187	Yes	****	<0.0001
Fosl2 ChIP vs. c-Jun ChIP + SB203580	0.04947	0.0369 to 0.06203	Yes	****	<0.0001
Fosl2 ChIP vs. c-Jun ChIP + SB431542 (TGFbeta)	0.03764	0.02507 to 0.0502	Yes	****	<0.0001
Fosl2 ChIP vs. Smad2/3 ChIP	0.01617	0.003602 to 0.02873	Yes	**	0.0019
Fosl2 ChIP vs. Smad2/3 ChIP + SB203580	0.04415	0.03158 to 0.05671	Yes	****	<0.0001
Fosl2 ChIP vs. Smad2/3 ChIP + SB431542 (TGFbeta)	0.04981	0.03724 to 0.06237	Yes	****	<0.0001
Fosl2 ChIP + SB203580 (p38-MAPK) vs. Fosl2 ChIP + SB431542 (TGFbeta)	-0.01058	-0.02314 to 0.001989	No	ns	0.2339
Fosl2 ChIP + SB203580 (p38-MAPK) vs. c-Jun ChIP	-0.07159	-0.08416 to -0.05903	Yes	****	<0.0001
Fosl2 ChIP + SB203580 (p38-MAPK) vs. c-Jun ChIP + SB203580	0.002306	-0.01026 to 0.01487	No	ns	>0.9999
Fosl2 ChIP + SB203580 (p38-MAPK) vs. c-Jun ChIP + SB431542 (TGFbeta)	-0.009523	-0.02209 to 0.003042	No	ns	0.4515
Fosl2 ChIP + SB203580 (p38-MAPK) vs. Smad2/3 ChIP	-0.03099	-0.04356 to -0.01843	Yes	****	<0.0001
Fosl2 ChIP + SB203580 (p38-MAPK) vs. Smad2/3 ChIP + SB203580	-0.003012	-0.01558 to 0.009553	No	ns	>0.9999
Fosl2 ChIP + SB203580 (p38-MAPK) vs. Smad2/3 ChIP + SB431542 (TGFbeta)	0.002648	-0.009917 to 0.01521	No	ns	>0.9999
Fosl2 ChIP + SB431542 (TGFbeta) vs. c-Jun ChIP	-0.06102	-0.07358 to -0.04845	Yes	****	<0.0001
Fosl2 ChIP + SB431542 (TGFbeta) vs. c-Jun ChIP + SB203580	0.01288	0.000317 to 0.02545	Yes	*	0.0382
Fosl2 ChIP + SB431542 (TGFbeta) vs. c-Jun ChIP + SB431542 (TGFbeta)	0.001053	-0.01151 to 0.01362	No	ns	>0.9999
Fosl2 ChIP + SB431542 (TGFbeta) vs. Smad2/3 ChIP	-0.02042	-0.03298 to -0.007852	Yes	****	<0.0001
Fosl2 ChIP + SB431542 (TGFbeta) vs. Smad2/3 ChIP + SB203580	0.007565	-0.005 to 0.02013	No	ns	0.9094
Fosl2 ChIP + SB431542 (TGFbeta) vs. Smad2/3 ChIP + SB431542 (TGFbeta)	0.01322	0.0006591 to 0.02579	Yes	*	0.0284
c-Jun ChIP vs. c-Jun ChIP + SB203580	0.0739	0.06133 to 0.08646	Yes	****	<0.0001
c-Jun ChIP vs. c-Jun ChIP + SB431542 (TGFbeta)	0.06207	0.04951 to 0.07464	Yes	****	<0.0001
c-Jun ChIP vs. Smad2/3 ChIP	0.0406	0.02803 to 0.05316	Yes	****	<0.0001
c-Jun ChIP vs. Smad2/3 ChIP + SB203580	0.06858	0.05602 to 0.08115	Yes	****	<0.0001
c-Jun ChIP vs. Smad2/3 ChIP + SB431542 (TGFbeta)	0.07424	0.06168 to 0.08681	Yes	****	<0.0001
c-Jun ChIP + SB203580 vs. c-Jun ChIP + SB431542 (TGFbeta)	-0.01183	-0.02439 to 0.0007363	No	ns	0.0915
c-Jun ChIP + SB203580 vs. Smad2/3 ChIP	-0.0333	-0.04586 to -0.02073	Yes	****	<0.0001
c-Jun ChIP + SB203580 vs. Smad2/3 ChIP + SB203580	-0.005318	-0.01788 to 0.007248	No	ns	>0.9999
c-Jun ChIP + SB203580 vs. Smad2/3 ChIP + SB431542 (TGFbeta)	0.000342	-0.01222 to 0.01291	No	ns	>0.9999
c-Jun ChIP + SB431542 (TGFbeta) vs. Smad2/3 ChIP	-0.02147	-0.03404 to -0.008906	Yes	****	<0.0001
c-Jun ChIP + SB431542 (TGFbeta) vs. Smad2/3 ChIP + SB203580	0.006511	-0.006054 to 0.01908	No	ns	0.9911
c-Jun ChIP + SB431542 (TGFbeta) vs. Smad2/3 ChIP + SB431542 (TGFbeta)	0.01217	-0.0003943 to 0.02474	No	ns	0.0694
Smad2/3 ChIP vs. Smad2/3 ChIP + SB203580	0.02798	0.01542 to 0.04055	Yes	****	<0.0001
Smad2/3 ChIP vs. Smad2/3 ChIP + SB431542 (TGFbeta)	0.03364	0.02108 to 0.04621	Yes	****	<0.0001
Smad2/3 ChIP + SB203580 vs. Smad2/3 ChIP + SB431542 (TGFbeta)	0.00566	-0.006906 to 0.01822	No	ns	0.9996
Test details	Mean 1	Mean 2	Mean Diff.	SE of diff.	N1	N2	t	DF
MIXL1
IgG ChIP vs. IgG ChIP + SB203580 (p38-MAPK)	0.001	0.001	0	0.003501	3	3	0	48
IgG ChIP vs. IgG + SB431542 (TGFbeta)	0.001	0.0001174	0.0008826	0.003501	3	3	0.2521	48
IgG ChIP vs. Fosl2 ChIP	0.001	0.05558	-0.05458	0.003501	3	3	15.59	48
IgG ChIP vs. Fosl2 ChIP + SB203580 (p38-MAPK)	0.001	0.003483	-0.002483	0.003501	3	3	0.7092	48
IgG ChIP vs. Fosl2 ChIP + SB431542 (TGFbeta)	0.001	0.02328	-0.02228	0.003501	3	3	6.364	48
IgG ChIP vs. c-Jun ChIP	0.001	0.04785	-0.04685	0.003501	3	3	13.38	48
IgG ChIP vs. c-Jun ChIP + SB203580	0.001	0.00197	-0.0009704	0.003501	3	3	0.2772	48
IgG ChIP vs. c-Jun ChIP + SB431542 (TGFbeta)	0.001	0.01504	-0.01404	0.003501	3	3	4.01	48
IgG ChIP vs. Smad2/3 ChIP	0.001	0.0663	-0.0653	0.003501	3	3	18.65	48
IgG ChIP vs. Smad2/3 ChIP + SB203580	0.001	0.004708	-0.003708	0.003501	3	3	1.059	48
IgG ChIP vs. Smad2/3 ChIP + SB431542 (TGFbeta)	0.001	0.001227	-0.0002265	0.003501	3	3	0.0647	48
IgG ChIP + SB203580 (p38-MAPK) vs. IgG + SB431542 (TGFbeta)	0.001	0.0001174	0.0008826	0.003501	3	3	0.2521	48
IgG ChIP + SB203580 (p38-MAPK) vs. Fosl2 ChIP	0.001	0.05558	-0.05458	0.003501	3	3	15.59	48
IgG ChIP + SB203580 (p38-MAPK) vs. Fosl2 ChIP + SB203580 (p38-MAPK)	0.001	0.003483	-0.002483	0.003501	3	3	0.7092	48
IgG ChIP + SB203580 (p38-MAPK) vs. Fosl2 ChIP + SB431542 (TGFbeta)	0.001	0.02328	-0.02228	0.003501	3	3	6.364	48
IgG ChIP + SB203580 (p38-MAPK) vs. c-Jun ChIP	0.001	0.04785	-0.04685	0.003501	3	3	13.38	48
IgG ChIP + SB203580 (p38-MAPK) vs. c-Jun ChIP + SB203580	0.001	0.00197	-0.0009704	0.003501	3	3	0.2772	48
IgG ChIP + SB203580 (p38-MAPK) vs. c-Jun ChIP + SB431542 (TGFbeta)	0.001	0.01504	-0.01404	0.003501	3	3	4.01	48
IgG ChIP + SB203580 (p38-MAPK) vs. Smad2/3 ChIP	0.001	0.0663	-0.0653	0.003501	3	3	18.65	48
IgG ChIP + SB203580 (p38-MAPK) vs. Smad2/3 ChIP + SB203580	0.001	0.004708	-0.003708	0.003501	3	3	1.059	48
IgG ChIP + SB203580 (p38-MAPK) vs. Smad2/3 ChIP + SB431542 (TGFbeta)	0.001	0.001227	-0.0002265	0.003501	3	3	0.0647	48
IgG + SB431542 (TGFbeta) vs. Fosl2 ChIP	0.0001174	0.05558	-0.05546	0.003501	3	3	15.84	48
IgG + SB431542 (TGFbeta) vs. Fosl2 ChIP + SB203580 (p38-MAPK)	0.0001174	0.003483	-0.003365	0.003501	3	3	0.9613	48
IgG + SB431542 (TGFbeta) vs. Fosl2 ChIP + SB431542 (TGFbeta)	0.0001174	0.02328	-0.02316	0.003501	3	3	6.616	48
IgG + SB431542 (TGFbeta) vs. c-Jun ChIP	0.0001174	0.04785	-0.04774	0.003501	3	3	13.64	48
IgG + SB431542 (TGFbeta) vs. c-Jun ChIP + SB203580	0.0001174	0.00197	-0.001853	0.003501	3	3	0.5293	48
IgG + SB431542 (TGFbeta) vs. c-Jun ChIP + SB431542 (TGFbeta)	0.0001174	0.01504	-0.01492	0.003501	3	3	4.263	48
IgG + SB431542 (TGFbeta) vs. Smad2/3 ChIP	0.0001174	0.0663	-0.06618	0.003501	3	3	18.9	48
IgG + SB431542 (TGFbeta) vs. Smad2/3 ChIP + SB203580	0.0001174	0.004708	-0.004591	0.003501	3	3	1.311	48
IgG + SB431542 (TGFbeta) vs. Smad2/3 ChIP + SB431542 (TGFbeta)	0.0001174	0.001227	-0.001109	0.003501	3	3	0.3168	48
Fosl2 ChIP vs. Fosl2 ChIP + SB203580 (p38-MAPK)	0.05558	0.003483	0.0521	0.003501	3	3	14.88	48
Fosl2 ChIP vs. Fosl2 ChIP + SB431542 (TGFbeta)	0.05558	0.02328	0.0323	0.003501	3	3	9.226	48
Fosl2 ChIP vs. c-Jun ChIP	0.05558	0.04785	0.007726	0.003501	3	3	2.207	48
Fosl2 ChIP vs. c-Jun ChIP + SB203580	0.05558	0.00197	0.05361	0.003501	3	3	15.31	48
Fosl2 ChIP vs. c-Jun ChIP + SB431542 (TGFbeta)	0.05558	0.01504	0.04054	0.003501	3	3	11.58	48
Fosl2 ChIP vs. Smad2/3 ChIP	0.05558	0.0663	-0.01072	0.003501	3	3	3.061	48
Fosl2 ChIP vs. Smad2/3 ChIP + SB203580	0.05558	0.004708	0.05087	0.003501	3	3	14.53	48
Fosl2 ChIP vs. Smad2/3 ChIP + SB431542 (TGFbeta)	0.05558	0.001227	0.05435	0.003501	3	3	15.53	48
Fosl2 ChIP + SB203580 (p38-MAPK) vs. Fosl2 ChIP + SB431542 (TGFbeta)	0.003483	0.02328	-0.0198	0.003501	3	3	5.655	48
Fosl2 ChIP + SB203580 (p38-MAPK) vs. c-Jun ChIP	0.003483	0.04785	-0.04437	0.003501	3	3	12.67	48
Fosl2 ChIP + SB203580 (p38-MAPK) vs. c-Jun ChIP + SB203580	0.003483	0.00197	0.001512	0.003501	3	3	0.432	48
Fosl2 ChIP + SB203580 (p38-MAPK) vs. c-Jun ChIP + SB431542 (TGFbeta)	0.003483	0.01504	-0.01156	0.003501	3	3	3.301	48
Fosl2 ChIP + SB203580 (p38-MAPK) vs. Smad2/3 ChIP	0.003483	0.0663	-0.06281	0.003501	3	3	17.94	48
Fosl2 ChIP + SB203580 (p38-MAPK) vs. Smad2/3 ChIP + SB203580	0.003483	0.004708	-0.001226	0.003501	3	3	0.3501	48
Fosl2 ChIP + SB203580 (p38-MAPK) vs. Smad2/3 ChIP + SB431542 (TGFbeta)	0.003483	0.001227	0.002256	0.003501	3	3	0.6445	48
Fosl2 ChIP + SB431542 (TGFbeta) vs. c-Jun ChIP	0.02328	0.04785	-0.02457	0.003501	3	3	7.02	48
Fosl2 ChIP + SB431542 (TGFbeta) vs. c-Jun ChIP + SB203580	0.02328	0.00197	0.02131	0.003501	3	3	6.087	48
Fosl2 ChIP + SB431542 (TGFbeta) vs. c-Jun ChIP + SB431542 (TGFbeta)	0.02328	0.01504	0.00824	0.003501	3	3	2.354	48
Fosl2 ChIP + SB431542 (TGFbeta) vs. Smad2/3 ChIP	0.02328	0.0663	-0.04302	0.003501	3	3	12.29	48
Fosl2 ChIP + SB431542 (TGFbeta) vs. Smad2/3 ChIP + SB203580	0.02328	0.004708	0.01857	0.003501	3	3	5.305	48
Fosl2 ChIP + SB431542 (TGFbeta) vs. Smad2/3 ChIP + SB431542 (TGFbeta)	0.02328	0.001227	0.02205	0.003501	3	3	6.3	48
c-Jun ChIP vs. c-Jun ChIP + SB203580	0.04785	0.00197	0.04588	0.003501	3	3	13.11	48
c-Jun ChIP vs. c-Jun ChIP + SB431542 (TGFbeta)	0.04785	0.01504	0.03281	0.003501	3	3	9.373	48
c-Jun ChIP vs. Smad2/3 ChIP	0.04785	0.0663	-0.01844	0.003501	3	3	5.268	48
c-Jun ChIP vs. Smad2/3 ChIP + SB203580	0.04785	0.004708	0.04315	0.003501	3	3	12.32	48
c-Jun ChIP vs. Smad2/3 ChIP + SB431542 (TGFbeta)	0.04785	0.001227	0.04663	0.003501	3	3	13.32	48
c-Jun ChIP + SB203580 vs. c-Jun ChIP + SB431542 (TGFbeta)	0.00197	0.01504	-0.01307	0.003501	3	3	3.733	48
c-Jun ChIP + SB203580 vs. Smad2/3 ChIP	0.00197	0.0663	-0.06433	0.003501	3	3	18.37	48
c-Jun ChIP + SB203580 vs. Smad2/3 ChIP + SB203580	0.00197	0.004708	-0.002738	0.003501	3	3	0.7821	48
c-Jun ChIP + SB203580 vs. Smad2/3 ChIP + SB431542 (TGFbeta)	0.00197	0.001227	0.0007439	0.003501	3	3	0.2125	48
c-Jun ChIP + SB431542 (TGFbeta) vs. Smad2/3 ChIP	0.01504	0.0663	-0.05126	0.003501	3	3	14.64	48
c-Jun ChIP + SB431542 (TGFbeta) vs. Smad2/3 ChIP + SB203580	0.01504	0.004708	0.01033	0.003501	3	3	2.951	48
c-Jun ChIP + SB431542 (TGFbeta) vs. Smad2/3 ChIP + SB431542 (TGFbeta)	0.01504	0.001227	0.01381	0.003501	3	3	3.946	48
Smad2/3 ChIP vs. Smad2/3 ChIP + SB203580	0.0663	0.004708	0.06159	0.003501	3	3	17.59	48
Smad2/3 ChIP vs. Smad2/3 ChIP + SB431542 (TGFbeta)	0.0663	0.001227	0.06507	0.003501	3	3	18.59	48
Smad2/3 ChIP + SB203580 vs. Smad2/3 ChIP + SB431542 (TGFbeta)	0.004708	0.001227	0.003482	0.003501	3	3	0.9946	48
EOMES
IgG ChIP vs. IgG ChIP + SB203580 (p38-MAPK)	0.001233	0.001099	0.0001337	0.003501	3	3	0.03818	48
IgG ChIP vs. IgG + SB431542 (TGFbeta)	0.001233	0.0001083	0.001124	0.003501	3	3	0.3212	48
IgG ChIP vs. Fosl2 ChIP	0.001233	0.05098	-0.04975	0.003501	3	3	14.21	48
IgG ChIP vs. Fosl2 ChIP + SB203580 (p38-MAPK)	0.001233	0.003824	-0.002591	0.003501	3	3	0.7401	48
IgG ChIP vs. Fosl2 ChIP + SB431542 (TGFbeta)	0.001233	0.0144	-0.01317	0.003501	3	3	3.761	48
IgG ChIP vs. c-Jun ChIP	0.001233	0.07542	-0.07418	0.003501	3	3	21.19	48
IgG ChIP vs. c-Jun ChIP + SB203580	0.001233	0.001518	-0.0002852	0.003501	3	3	0.08146	48
IgG ChIP vs. c-Jun ChIP + SB431542 (TGFbeta)	0.001233	0.01335	-0.01211	0.003501	3	3	3.46	48
IgG ChIP vs. Smad2/3 ChIP	0.001233	0.03482	-0.03358	0.003501	3	3	9.593	48
IgG ChIP vs. Smad2/3 ChIP + SB203580	0.001233	0.006835	-0.005603	0.003501	3	3	1.6	48
IgG ChIP vs. Smad2/3 ChIP + SB431542 (TGFbeta)	0.001233	0.001176	5.687e-05	0.003501	3	3	0.01624	48
IgG ChIP + SB203580 (p38-MAPK) vs. IgG + SB431542 (TGFbeta)	0.001099	0.0001083	0.0009907	0.003501	3	3	0.283	48
IgG ChIP + SB203580 (p38-MAPK) vs. Fosl2 ChIP	0.001099	0.05098	-0.04989	0.003501	3	3	14.25	48
IgG ChIP + SB203580 (p38-MAPK) vs. Fosl2 ChIP + SB203580 (p38-MAPK)	0.001099	0.003824	-0.002725	0.003501	3	3	0.7783	48
IgG ChIP + SB203580 (p38-MAPK) vs. Fosl2 ChIP + SB431542 (TGFbeta)	0.001099	0.0144	-0.0133	0.003501	3	3	3.799	48
IgG ChIP + SB203580 (p38-MAPK) vs. c-Jun ChIP	0.001099	0.07542	-0.07432	0.003501	3	3	21.23	48
IgG ChIP + SB203580 (p38-MAPK) vs. c-Jun ChIP + SB203580	0.001099	0.001518	-0.0004188	0.003501	3	3	0.1196	48
IgG ChIP + SB203580 (p38-MAPK) vs. c-Jun ChIP + SB431542 (TGFbeta)	0.001099	0.01335	-0.01225	0.003501	3	3	3.499	48
IgG ChIP + SB203580 (p38-MAPK) vs. Smad2/3 ChIP	0.001099	0.03482	-0.03372	0.003501	3	3	9.632	48
IgG ChIP + SB203580 (p38-MAPK) vs. Smad2/3 ChIP + SB203580	0.001099	0.006835	-0.005736	0.003501	3	3	1.639	48
IgG ChIP + SB203580 (p38-MAPK) vs. Smad2/3 ChIP + SB431542 (TGFbeta)	0.001099	0.001176	-7.68e-05	0.003501	3	3	0.02194	48
IgG + SB431542 (TGFbeta) vs. Fosl2 ChIP	0.0001083	0.05098	-0.05088	0.003501	3	3	14.53	48
IgG + SB431542 (TGFbeta) vs. Fosl2 ChIP + SB203580 (p38-MAPK)	0.0001083	0.003824	-0.003715	0.003501	3	3	1.061	48
IgG + SB431542 (TGFbeta) vs. Fosl2 ChIP + SB431542 (TGFbeta)	0.0001083	0.0144	-0.01429	0.003501	3	3	4.082	48
IgG + SB431542 (TGFbeta) vs. c-Jun ChIP	0.0001083	0.07542	-0.07531	0.003501	3	3	21.51	48
IgG + SB431542 (TGFbeta) vs. c-Jun ChIP + SB203580	0.0001083	0.001518	-0.00141	0.003501	3	3	0.4026	48
IgG + SB431542 (TGFbeta) vs. c-Jun ChIP + SB431542 (TGFbeta)	0.0001083	0.01335	-0.01324	0.003501	3	3	3.781	48
IgG + SB431542 (TGFbeta) vs. Smad2/3 ChIP	0.0001083	0.03482	-0.03471	0.003501	3	3	9.915	48
IgG + SB431542 (TGFbeta) vs. Smad2/3 ChIP + SB203580	0.0001083	0.006835	-0.006727	0.003501	3	3	1.922	48
IgG + SB431542 (TGFbeta) vs. Smad2/3 ChIP + SB431542 (TGFbeta)	0.0001083	0.001176	-0.001068	0.003501	3	3	0.3049	48
Fosl2 ChIP vs. Fosl2 ChIP + SB203580 (p38-MAPK)	0.05098	0.003824	0.04716	0.003501	3	3	13.47	48
Fosl2 ChIP vs. Fosl2 ChIP + SB431542 (TGFbeta)	0.05098	0.0144	0.03658	0.003501	3	3	10.45	48
Fosl2 ChIP vs. c-Jun ChIP	0.05098	0.07542	-0.02443	0.003501	3	3	6.979	48
Fosl2 ChIP vs. c-Jun ChIP + SB203580	0.05098	0.001518	0.04947	0.003501	3	3	14.13	48
Fosl2 ChIP vs. c-Jun ChIP + SB431542 (TGFbeta)	0.05098	0.01335	0.03764	0.003501	3	3	10.75	48
Fosl2 ChIP vs. Smad2/3 ChIP	0.05098	0.03482	0.01617	0.003501	3	3	4.618	48
Fosl2 ChIP vs. Smad2/3 ChIP + SB203580	0.05098	0.006835	0.04415	0.003501	3	3	12.61	48
Fosl2 ChIP vs. Smad2/3 ChIP + SB431542 (TGFbeta)	0.05098	0.001176	0.04981	0.003501	3	3	14.23	48
Fosl2 ChIP + SB203580 (p38-MAPK) vs. Fosl2 ChIP + SB431542 (TGFbeta)	0.003824	0.0144	-0.01058	0.003501	3	3	3.021	48
Fosl2 ChIP + SB203580 (p38-MAPK) vs. c-Jun ChIP	0.003824	0.07542	-0.07159	0.003501	3	3	20.45	48
Fosl2 ChIP + SB203580 (p38-MAPK) vs. c-Jun ChIP + SB203580	0.003824	0.001518	0.002306	0.003501	3	3	0.6587	48
Fosl2 ChIP + SB203580 (p38-MAPK) vs. c-Jun ChIP + SB431542 (TGFbeta)	0.003824	0.01335	-0.009523	0.003501	3	3	2.72	48
Fosl2 ChIP + SB203580 (p38-MAPK) vs. Smad2/3 ChIP	0.003824	0.03482	-0.03099	0.003501	3	3	8.853	48
Fosl2 ChIP + SB203580 (p38-MAPK) vs. Smad2/3 ChIP + SB203580	0.003824	0.006835	-0.003012	0.003501	3	3	0.8603	48
Fosl2 ChIP + SB203580 (p38-MAPK) vs. Smad2/3 ChIP + SB431542 (TGFbeta)	0.003824	0.001176	0.002648	0.003501	3	3	0.7564	48
Fosl2 ChIP + SB431542 (TGFbeta) vs. c-Jun ChIP	0.0144	0.07542	-0.06102	0.003501	3	3	17.43	48
Fosl2 ChIP + SB431542 (TGFbeta) vs. c-Jun ChIP + SB203580	0.0144	0.001518	0.01288	0.003501	3	3	3.68	48
Fosl2 ChIP + SB431542 (TGFbeta) vs. c-Jun ChIP + SB431542 (TGFbeta)	0.0144	0.01335	0.001053	0.003501	3	3	0.3009	48
Fosl2 ChIP + SB431542 (TGFbeta) vs. Smad2/3 ChIP	0.0144	0.03482	-0.02042	0.003501	3	3	5.832	48
Fosl2 ChIP + SB431542 (TGFbeta) vs. Smad2/3 ChIP + SB203580	0.0144	0.006835	0.007565	0.003501	3	3	2.161	48
Fosl2 ChIP + SB431542 (TGFbeta) vs. Smad2/3 ChIP + SB431542 (TGFbeta)	0.0144	0.001176	0.01322	0.003501	3	3	3.777	48
c-Jun ChIP vs. c-Jun ChIP + SB203580	0.07542	0.001518	0.0739	0.003501	3	3	21.11	48
c-Jun ChIP vs. c-Jun ChIP + SB431542 (TGFbeta)	0.07542	0.01335	0.06207	0.003501	3	3	17.73	48
c-Jun ChIP vs. Smad2/3 ChIP	0.07542	0.03482	0.0406	0.003501	3	3	11.6	48
c-Jun ChIP vs. Smad2/3 ChIP + SB203580	0.07542	0.006835	0.06858	0.003501	3	3	19.59	48
c-Jun ChIP vs. Smad2/3 ChIP + SB431542 (TGFbeta)	0.07542	0.001176	0.07424	0.003501	3	3	21.21	48
c-Jun ChIP + SB203580 vs. c-Jun ChIP + SB431542 (TGFbeta)	0.001518	0.01335	-0.01183	0.003501	3	3	3.379	48
c-Jun ChIP + SB203580 vs. Smad2/3 ChIP	0.001518	0.03482	-0.0333	0.003501	3	3	9.512	48
c-Jun ChIP + SB203580 vs. Smad2/3 ChIP + SB203580	0.001518	0.006835	-0.005318	0.003501	3	3	1.519	48
c-Jun ChIP + SB203580 vs. Smad2/3 ChIP + SB431542 (TGFbeta)	0.001518	0.001176	0.000342	0.003501	3	3	0.0977	48
c-Jun ChIP + SB431542 (TGFbeta) vs. Smad2/3 ChIP	0.01335	0.03482	-0.02147	0.003501	3	3	6.133	48
c-Jun ChIP + SB431542 (TGFbeta) vs. Smad2/3 ChIP + SB203580	0.01335	0.006835	0.006511	0.003501	3	3	1.86	48
c-Jun ChIP + SB431542 (TGFbeta) vs. Smad2/3 ChIP + SB431542 (TGFbeta)	0.01335	0.001176	0.01217	0.003501	3	3	3.477	48
Smad2/3 ChIP vs. Smad2/3 ChIP + SB203580	0.03482	0.006835	0.02798	0.003501	3	3	7.993	48
Smad2/3 ChIP vs. Smad2/3 ChIP + SB431542 (TGFbeta)	0.03482	0.001176	0.03364	0.003501	3	3	9.61	48
Smad2/3 ChIP + SB203580 vs. Smad2/3 ChIP + SB431542 (TGFbeta)	0.006835	0.001176	0.00566	0.003501	3	3	1.617	48

## Sheet: Figure 4i
Figure 4i
		IgG ChIP			IgG ChIP + SB203580			IgG + SB431542 (TGFbeta)			Fosl2 ChIP			Fosl2 ChIP + SB203580			Fosl2 ChIP + SB431542 (TGFbeta)			c-Jun ChIP			c-Jun ChIP + SB203580			c-Jun ChIP + SB431542 (TGFbeta)			Smad2/3 ChIP			Smad2/3 ChIP + SB203580			Smad2/3 ChIP + SB431542 (TGFbeta)
		Exp 1	Exp 2	Exp3	Exp 1	Exp 2	Exp3	Exp 1	Exp 2	Exp3	Exp 1	Exp 2	Exp3	Exp 1	Exp 2	Exp3	Exp 1	Exp 2	Exp3	Exp 1	Exp 2	Exp3	Exp 1	Exp 2	Exp3	Exp 1	Exp 2	Exp3	Exp 1	Exp 2	Exp3	Exp 1	Exp 2	Exp3	Exp 1	Exp 2	Exp3
	CER1	0.000825	0.001058	0.001119	0.001142	0.001023	0.000835	0.0013182	0.001056	0.001148	0.07845	0.058246	0.053215	0.002629	0.005813	0.00206285	0.01125	0.011538	0.012953	0.0648132	0.071532	0.082723	0.001135	0.001834	0.00146	0.014082	0.0162112	0.018495	0.0436821	0.057583	0.064515	0.0126832	0.007624	0.009382	0.001204	0.00109413	0.00090438
	FOXA2	0.001026	0.001123	0.000853	0.000914	0.001053	0.001035	0.001093	0.001127	0.0010286	0.035157	0.047851	0.043636	0.0018823	0.00137943	0.00219121	0.00627	0.00956	0.00794	0.08412	0.07512	0.094831	0.002683	0.00315	0.00343	0.012671	0.0121633	0.014945	0.073217	0.063644	0.08273	0.0138125	0.0196571	0.016527	0.0010581	0.00081285	0.00103852
	LZTS1	0.000715	0.0010235	0.0009873	0.0009816	0.00110526	0.000925	0.0011075	0.0008426	0.0009435	0.052631	0.0636	0.051263	0.003275	0.0040325	0.0035892	0.010158	0.01385	0.01741	0.03815	0.0453125	0.037295	0.0011385	0.0010593	0.0012325	0.008395	0.0120583	0.007156	0.04759	0.04915	0.040452	0.007235	0.009105	0.005152	0.0013258	0.001012	0.000924
	GATA4	0.0010043	0.00117	0.0008346	0.0007035	0.001305	0.001266	0.0008935	0.0010312	0.0011406	0.031035	0.03684	0.028749	0.0010946	0.001504	0.001643	0.008253	0.005315	0.00694	0.06267	0.060283	0.053609	0.001853	0.002125	0.00161024	0.01464	0.021106	0.025319	0.045832	0.048215	0.03984	0.016105	0.01438	0.012054	0.000835	0.0009632	0.001105
	GSC	0.0007549	0.00094635	0.0015036	0.0012054	0.0009078	0.00134954	0.0009641	0.0009367	0.0012153	0.04127	0.048715	0.050452	0.001105	0.001053	0.000831	0.00940239	0.0135853	0.008135	0.0483	0.03315	0.0425	0.0017543	0.0019563	0.001305	0.01053	0.011598	0.013043	0.05695	0.07115	0.06476	0.01864	0.017267	0.020646	0.0007436	0.001074	0.0011025
Within each row, compare columns (simple effects within rows)
Number of families	5
Number of comparisons per family	66
Alpha	0.05
Tukey's multiple comparisons test	Mean Diff.	95.00% CI of diff.	Significant?	Summary	Adjusted P Value
CER1
IgG ChIP vs. IgG ChIP + SB203580	6.667e-07	-0.01102 to 0.01102	No	ns	>0.9999
IgG ChIP vs. IgG + SB431542 (TGFbeta)	-0.0001734	-0.01119 to 0.01085	No	ns	>0.9999
IgG ChIP vs. Fosl2 ChIP	-0.0623	-0.07332 to -0.05128	Yes	****	<0.0001
IgG ChIP vs. Fosl2 ChIP + SB203580	-0.002501	-0.01352 to 0.008518	No	ns	0.9998
IgG ChIP vs. Fosl2 ChIP + SB431542 (TGFbeta)	-0.01091	-0.02193 to 0.0001059	No	ns	0.0548
IgG ChIP vs. c-Jun ChIP	-0.07202	-0.08304 to -0.061	Yes	****	<0.0001
IgG ChIP vs. c-Jun ChIP + SB203580	-0.0004757	-0.01149 to 0.01054	No	ns	>0.9999
IgG ChIP vs. c-Jun ChIP + SB431542 (TGFbeta)	-0.01526	-0.02628 to -0.004243	Yes	***	0.0006
IgG ChIP vs. Smad2/3 ChIP	-0.05426	-0.06528 to -0.04324	Yes	****	<0.0001
IgG ChIP vs. Smad2/3 ChIP + SB203580	-0.008896	-0.01991 to 0.002123	No	ns	0.2436
IgG ChIP vs. Smad2/3 ChIP + SB431542 (TGFbeta)	-6.684e-05	-0.01109 to 0.01095	No	ns	>0.9999
IgG ChIP + SB203580 vs. IgG + SB431542 (TGFbeta)	-0.0001741	-0.01119 to 0.01084	No	ns	>0.9999
IgG ChIP + SB203580 vs. Fosl2 ChIP	-0.0623	-0.07332 to -0.05128	Yes	****	<0.0001
IgG ChIP + SB203580 vs. Fosl2 ChIP + SB203580	-0.002502	-0.01352 to 0.008517	No	ns	0.9998
IgG ChIP + SB203580 vs. Fosl2 ChIP + SB431542 (TGFbeta)	-0.01091	-0.02193 to 0.0001052	No	ns	0.0547
IgG ChIP + SB203580 vs. c-Jun ChIP	-0.07202	-0.08304 to -0.061	Yes	****	<0.0001
IgG ChIP + SB203580 vs. c-Jun ChIP + SB203580	-0.0004763	-0.0115 to 0.01054	No	ns	>0.9999
IgG ChIP + SB203580 vs. c-Jun ChIP + SB431542 (TGFbeta)	-0.01526	-0.02628 to -0.004244	Yes	***	0.0006
IgG ChIP + SB203580 vs. Smad2/3 ChIP	-0.05426	-0.06528 to -0.04324	Yes	****	<0.0001
IgG ChIP + SB203580 vs. Smad2/3 ChIP + SB203580	-0.008896	-0.01992 to 0.002122	No	ns	0.2435
IgG ChIP + SB203580 vs. Smad2/3 ChIP + SB431542 (TGFbeta)	-6.75e-05	-0.01109 to 0.01095	No	ns	>0.9999
IgG + SB431542 (TGFbeta) vs. Fosl2 ChIP	-0.06213	-0.07315 to -0.05111	Yes	****	<0.0001
IgG + SB431542 (TGFbeta) vs. Fosl2 ChIP + SB203580	-0.002328	-0.01335 to 0.008691	No	ns	>0.9999
IgG + SB431542 (TGFbeta) vs. Fosl2 ChIP + SB431542 (TGFbeta)	-0.01074	-0.02176 to 0.0002793	No	ns	0.0634
IgG + SB431542 (TGFbeta) vs. c-Jun ChIP	-0.07185	-0.08287 to -0.06083	Yes	****	<0.0001
IgG + SB431542 (TGFbeta) vs. c-Jun ChIP + SB203580	-0.0003023	-0.01132 to 0.01072	No	ns	>0.9999
IgG + SB431542 (TGFbeta) vs. c-Jun ChIP + SB431542 (TGFbeta)	-0.01509	-0.02611 to -0.00407	Yes	***	0.0007
IgG + SB431542 (TGFbeta) vs. Smad2/3 ChIP	-0.05409	-0.0651 to -0.04307	Yes	****	<0.0001
IgG + SB431542 (TGFbeta) vs. Smad2/3 ChIP + SB203580	-0.008722	-0.01974 to 0.002297	No	ns	0.2706
IgG + SB431542 (TGFbeta) vs. Smad2/3 ChIP + SB431542 (TGFbeta)	0.0001066	-0.01091 to 0.01113	No	ns	>0.9999
Fosl2 ChIP vs. Fosl2 ChIP + SB203580	0.0598	0.04878 to 0.07082	Yes	****	<0.0001
Fosl2 ChIP vs. Fosl2 ChIP + SB431542 (TGFbeta)	0.05139	0.04037 to 0.06241	Yes	****	<0.0001
Fosl2 ChIP vs. c-Jun ChIP	-0.009719	-0.02074 to 0.0013	No	ns	0.1404
Fosl2 ChIP vs. c-Jun ChIP + SB203580	0.06183	0.05081 to 0.07285	Yes	****	<0.0001
Fosl2 ChIP vs. c-Jun ChIP + SB431542 (TGFbeta)	0.04704	0.03602 to 0.05806	Yes	****	<0.0001
Fosl2 ChIP vs. Smad2/3 ChIP	0.008044	-0.002975 to 0.01906	No	ns	0.3923
Fosl2 ChIP vs. Smad2/3 ChIP + SB203580	0.05341	0.04239 to 0.06443	Yes	****	<0.0001
Fosl2 ChIP vs. Smad2/3 ChIP + SB431542 (TGFbeta)	0.06224	0.05122 to 0.07326	Yes	****	<0.0001
Fosl2 ChIP + SB203580 vs. Fosl2 ChIP + SB431542 (TGFbeta)	-0.008412	-0.01943 to 0.002607	No	ns	0.3232
Fosl2 ChIP + SB203580 vs. c-Jun ChIP	-0.06952	-0.08054 to -0.0585	Yes	****	<0.0001
Fosl2 ChIP + SB203580 vs. c-Jun ChIP + SB203580	0.002025	-0.008994 to 0.01304	No	ns	>0.9999
Fosl2 ChIP + SB203580 vs. c-Jun ChIP + SB431542 (TGFbeta)	-0.01276	-0.02378 to -0.001742	Yes	**	0.0096
Fosl2 ChIP + SB203580 vs. Smad2/3 ChIP	-0.05176	-0.06278 to -0.04074	Yes	****	<0.0001
Fosl2 ChIP + SB203580 vs. Smad2/3 ChIP + SB203580	-0.006395	-0.01741 to 0.004624	No	ns	0.7352
Fosl2 ChIP + SB203580 vs. Smad2/3 ChIP + SB431542 (TGFbeta)	0.002434	-0.008585 to 0.01345	No	ns	0.9999
Fosl2 ChIP + SB431542 (TGFbeta) vs. c-Jun ChIP	-0.06111	-0.07213 to -0.05009	Yes	****	<0.0001
Fosl2 ChIP + SB431542 (TGFbeta) vs. c-Jun ChIP + SB203580	0.01044	-0.0005815 to 0.02146	No	ns	0.0812
Fosl2 ChIP + SB431542 (TGFbeta) vs. c-Jun ChIP + SB431542 (TGFbeta)	-0.004349	-0.01537 to 0.00667	No	ns	0.9755
Fosl2 ChIP + SB431542 (TGFbeta) vs. Smad2/3 ChIP	-0.04335	-0.05437 to -0.03233	Yes	****	<0.0001
Fosl2 ChIP + SB431542 (TGFbeta) vs. Smad2/3 ChIP + SB203580	0.002017	-0.009002 to 0.01304	No	ns	>0.9999
Fosl2 ChIP + SB431542 (TGFbeta) vs. Smad2/3 ChIP + SB431542 (TGFbeta)	0.01085	-0.0001727 to 0.02187	No	ns	0.058
c-Jun ChIP vs. c-Jun ChIP + SB203580	0.07155	0.06053 to 0.08257	Yes	****	<0.0001
c-Jun ChIP vs. c-Jun ChIP + SB431542 (TGFbeta)	0.05676	0.04574 to 0.06778	Yes	****	<0.0001
c-Jun ChIP vs. Smad2/3 ChIP	0.01776	0.006744 to 0.02878	Yes	****	<0.0001
c-Jun ChIP vs. Smad2/3 ChIP + SB203580	0.06313	0.05211 to 0.07415	Yes	****	<0.0001
c-Jun ChIP vs. Smad2/3 ChIP + SB431542 (TGFbeta)	0.07196	0.06094 to 0.08297	Yes	****	<0.0001
c-Jun ChIP + SB203580 vs. c-Jun ChIP + SB431542 (TGFbeta)	-0.01479	-0.02581 to -0.003768	Yes	**	0.001
c-Jun ChIP + SB203580 vs. Smad2/3 ChIP	-0.05378	-0.0648 to -0.04276	Yes	****	<0.0001
c-Jun ChIP + SB203580 vs. Smad2/3 ChIP + SB203580	-0.00842	-0.01944 to 0.002599	No	ns	0.3218
c-Jun ChIP + SB203580 vs. Smad2/3 ChIP + SB431542 (TGFbeta)	0.0004088	-0.01061 to 0.01143	No	ns	>0.9999
c-Jun ChIP + SB431542 (TGFbeta) vs. Smad2/3 ChIP	-0.039	-0.05002 to -0.02798	Yes	****	<0.0001
c-Jun ChIP + SB431542 (TGFbeta) vs. Smad2/3 ChIP + SB203580	0.006366	-0.004653 to 0.01739	No	ns	0.7407
c-Jun ChIP + SB431542 (TGFbeta) vs. Smad2/3 ChIP + SB431542 (TGFbeta)	0.0152	0.004176 to 0.02621	Yes	***	0.0006
Smad2/3 ChIP vs. Smad2/3 ChIP + SB203580	0.04536	0.03434 to 0.05638	Yes	****	<0.0001
Smad2/3 ChIP vs. Smad2/3 ChIP + SB431542 (TGFbeta)	0.05419	0.04317 to 0.06521	Yes	****	<0.0001
Smad2/3 ChIP + SB203580 vs. Smad2/3 ChIP + SB431542 (TGFbeta)	0.008829	-0.00219 to 0.01985	No	ns	0.2538
FOXA2
IgG ChIP vs. IgG ChIP + SB203580	4.337e-19	-0.01102 to 0.01102	No	ns	>0.9999
IgG ChIP vs. IgG + SB431542 (TGFbeta)	-8.22e-05	-0.0111 to 0.01094	No	ns	>0.9999
IgG ChIP vs. Fosl2 ChIP	-0.04121	-0.05223 to -0.0302	Yes	****	<0.0001
IgG ChIP vs. Fosl2 ChIP + SB203580	-0.000817	-0.01184 to 0.0102	No	ns	>0.9999
IgG ChIP vs. Fosl2 ChIP + SB431542 (TGFbeta)	-0.006923	-0.01794 to 0.004096	No	ns	0.6277
IgG ChIP vs. c-Jun ChIP	-0.08369	-0.09471 to -0.07267	Yes	****	<0.0001
IgG ChIP vs. c-Jun ChIP + SB203580	-0.002087	-0.01311 to 0.008932	No	ns	>0.9999
IgG ChIP vs. c-Jun ChIP + SB431542 (TGFbeta)	-0.01226	-0.02328 to -0.00124	Yes	*	0.0159
IgG ChIP vs. Smad2/3 ChIP	-0.0722	-0.08322 to -0.06118	Yes	****	<0.0001
IgG ChIP vs. Smad2/3 ChIP + SB203580	-0.01566	-0.02668 to -0.004646	Yes	***	0.0004
IgG ChIP vs. Smad2/3 ChIP + SB431542 (TGFbeta)	3.084e-05	-0.01099 to 0.01105	No	ns	>0.9999
IgG ChIP + SB203580 vs. IgG + SB431542 (TGFbeta)	-8.22e-05	-0.0111 to 0.01094	No	ns	>0.9999
IgG ChIP + SB203580 vs. Fosl2 ChIP	-0.04121	-0.05223 to -0.0302	Yes	****	<0.0001
IgG ChIP + SB203580 vs. Fosl2 ChIP + SB203580	-0.000817	-0.01184 to 0.0102	No	ns	>0.9999
IgG ChIP + SB203580 vs. Fosl2 ChIP + SB431542 (TGFbeta)	-0.006923	-0.01794 to 0.004096	No	ns	0.6277
IgG ChIP + SB203580 vs. c-Jun ChIP	-0.08369	-0.09471 to -0.07267	Yes	****	<0.0001
IgG ChIP + SB203580 vs. c-Jun ChIP + SB203580	-0.002087	-0.01311 to 0.008932	No	ns	>0.9999
IgG ChIP + SB203580 vs. c-Jun ChIP + SB431542 (TGFbeta)	-0.01226	-0.02328 to -0.00124	Yes	*	0.0159
IgG ChIP + SB203580 vs. Smad2/3 ChIP	-0.0722	-0.08322 to -0.06118	Yes	****	<0.0001
IgG ChIP + SB203580 vs. Smad2/3 ChIP + SB203580	-0.01566	-0.02668 to -0.004646	Yes	***	0.0004
IgG ChIP + SB203580 vs. Smad2/3 ChIP + SB431542 (TGFbeta)	3.084e-05	-0.01099 to 0.01105	No	ns	>0.9999
IgG + SB431542 (TGFbeta) vs. Fosl2 ChIP	-0.04113	-0.05215 to -0.03011	Yes	****	<0.0001
IgG + SB431542 (TGFbeta) vs. Fosl2 ChIP + SB203580	-0.0007348	-0.01175 to 0.01028	No	ns	>0.9999
IgG + SB431542 (TGFbeta) vs. Fosl2 ChIP + SB431542 (TGFbeta)	-0.00684	-0.01786 to 0.004178	No	ns	0.6451
IgG + SB431542 (TGFbeta) vs. c-Jun ChIP	-0.08361	-0.09463 to -0.07259	Yes	****	<0.0001
IgG + SB431542 (TGFbeta) vs. c-Jun ChIP + SB203580	-0.002005	-0.01302 to 0.009014	No	ns	>0.9999
IgG + SB431542 (TGFbeta) vs. c-Jun ChIP + SB431542 (TGFbeta)	-0.01218	-0.0232 to -0.001158	Yes	*	0.0172
IgG + SB431542 (TGFbeta) vs. Smad2/3 ChIP	-0.07211	-0.08313 to -0.0611	Yes	****	<0.0001
IgG + SB431542 (TGFbeta) vs. Smad2/3 ChIP + SB203580	-0.01558	-0.0266 to -0.004564	Yes	***	0.0004
IgG + SB431542 (TGFbeta) vs. Smad2/3 ChIP + SB431542 (TGFbeta)	0.000113	-0.01091 to 0.01113	No	ns	>0.9999
Fosl2 ChIP vs. Fosl2 ChIP + SB203580	0.0404	0.02938 to 0.05142	Yes	****	<0.0001
Fosl2 ChIP vs. Fosl2 ChIP + SB431542 (TGFbeta)	0.03429	0.02327 to 0.04531	Yes	****	<0.0001
Fosl2 ChIP vs. c-Jun ChIP	-0.04248	-0.05349 to -0.03146	Yes	****	<0.0001
Fosl2 ChIP vs. c-Jun ChIP + SB203580	0.03913	0.02811 to 0.05015	Yes	****	<0.0001
Fosl2 ChIP vs. c-Jun ChIP + SB431542 (TGFbeta)	0.02895	0.01794 to 0.03997	Yes	****	<0.0001
Fosl2 ChIP vs. Smad2/3 ChIP	-0.03098	-0.042 to -0.01996	Yes	****	<0.0001
Fosl2 ChIP vs. Smad2/3 ChIP + SB203580	0.02555	0.01453 to 0.03657	Yes	****	<0.0001
Fosl2 ChIP vs. Smad2/3 ChIP + SB431542 (TGFbeta)	0.04124	0.03023 to 0.05226	Yes	****	<0.0001
Fosl2 ChIP + SB203580 vs. Fosl2 ChIP + SB431542 (TGFbeta)	-0.006106	-0.01712 to 0.004913	No	ns	0.7884
Fosl2 ChIP + SB203580 vs. c-Jun ChIP	-0.08287	-0.09389 to -0.07185	Yes	****	<0.0001
Fosl2 ChIP + SB203580 vs. c-Jun ChIP + SB203580	-0.00127	-0.01229 to 0.009749	No	ns	>0.9999
Fosl2 ChIP + SB203580 vs. c-Jun ChIP + SB431542 (TGFbeta)	-0.01144	-0.02246 to -0.0004232	Yes	*	0.0344
Fosl2 ChIP + SB203580 vs. Smad2/3 ChIP	-0.07138	-0.0824 to -0.06036	Yes	****	<0.0001
Fosl2 ChIP + SB203580 vs. Smad2/3 ChIP + SB203580	-0.01485	-0.02587 to -0.003829	Yes	***	0.001
Fosl2 ChIP + SB203580 vs. Smad2/3 ChIP + SB431542 (TGFbeta)	0.0008478	-0.01017 to 0.01187	No	ns	>0.9999
Fosl2 ChIP + SB431542 (TGFbeta) vs. c-Jun ChIP	-0.07677	-0.08779 to -0.06575	Yes	****	<0.0001
Fosl2 ChIP + SB431542 (TGFbeta) vs. c-Jun ChIP + SB203580	0.004836	-0.006183 to 0.01585	No	ns	0.9475
Fosl2 ChIP + SB431542 (TGFbeta) vs. c-Jun ChIP + SB431542 (TGFbeta)	-0.005336	-0.01636 to 0.005682	No	ns	0.9005
Fosl2 ChIP + SB431542 (TGFbeta) vs. Smad2/3 ChIP	-0.06527	-0.07629 to -0.05425	Yes	****	<0.0001
Fosl2 ChIP + SB431542 (TGFbeta) vs. Smad2/3 ChIP + SB203580	-0.008742	-0.01976 to 0.002277	No	ns	0.2674
Fosl2 ChIP + SB431542 (TGFbeta) vs. Smad2/3 ChIP + SB431542 (TGFbeta)	0.006954	-0.004065 to 0.01797	No	ns	0.6212
c-Jun ChIP vs. c-Jun ChIP + SB203580	0.0816	0.07058 to 0.09262	Yes	****	<0.0001
c-Jun ChIP vs. c-Jun ChIP + SB431542 (TGFbeta)	0.07143	0.06041 to 0.08245	Yes	****	<0.0001
c-Jun ChIP vs. Smad2/3 ChIP	0.01149	0.0004745 to 0.02251	Yes	*	0.0328
c-Jun ChIP vs. Smad2/3 ChIP + SB203580	0.06802	0.05701 to 0.07904	Yes	****	<0.0001
c-Jun ChIP vs. Smad2/3 ChIP + SB431542 (TGFbeta)	0.08372	0.0727 to 0.09474	Yes	****	<0.0001
c-Jun ChIP + SB203580 vs. c-Jun ChIP + SB431542 (TGFbeta)	-0.01017	-0.02119 to 0.0008468	No	ns	0.1001
c-Jun ChIP + SB203580 vs. Smad2/3 ChIP	-0.07011	-0.08113 to -0.05909	Yes	****	<0.0001
c-Jun ChIP + SB203580 vs. Smad2/3 ChIP + SB203580	-0.01358	-0.0246 to -0.002559	Yes	**	0.0041
c-Jun ChIP + SB203580 vs. Smad2/3 ChIP + SB431542 (TGFbeta)	0.002118	-0.008901 to 0.01314	No	ns	>0.9999
c-Jun ChIP + SB431542 (TGFbeta) vs. Smad2/3 ChIP	-0.05994	-0.07096 to -0.04892	Yes	****	<0.0001
c-Jun ChIP + SB431542 (TGFbeta) vs. Smad2/3 ChIP + SB203580	-0.003406	-0.01442 to 0.007613	No	ns	0.9967
c-Jun ChIP + SB431542 (TGFbeta) vs. Smad2/3 ChIP + SB431542 (TGFbeta)	0.01229	0.001271 to 0.02331	Yes	*	0.0154
Smad2/3 ChIP vs. Smad2/3 ChIP + SB203580	0.05653	0.04551 to 0.06755	Yes	****	<0.0001
Smad2/3 ChIP vs. Smad2/3 ChIP + SB431542 (TGFbeta)	0.07223	0.06121 to 0.08325	Yes	****	<0.0001
Smad2/3 ChIP + SB203580 vs. Smad2/3 ChIP + SB431542 (TGFbeta)	0.0157	0.004677 to 0.02671	Yes	***	0.0003
LZTS1
IgG ChIP vs. IgG ChIP + SB203580	-9.535e-05	-0.01111 to 0.01092	No	ns	>0.9999
IgG ChIP vs. IgG + SB431542 (TGFbeta)	-5.593e-05	-0.01107 to 0.01096	No	ns	>0.9999
IgG ChIP vs. Fosl2 ChIP	-0.05492	-0.06594 to -0.0439	Yes	****	<0.0001
IgG ChIP vs. Fosl2 ChIP + SB203580	-0.002724	-0.01374 to 0.008295	No	ns	0.9996
IgG ChIP vs. Fosl2 ChIP + SB431542 (TGFbeta)	-0.0129	-0.02392 to -0.001879	Yes	**	0.0083
IgG ChIP vs. c-Jun ChIP	-0.03934	-0.05036 to -0.02833	Yes	****	<0.0001
IgG ChIP vs. c-Jun ChIP + SB203580	-0.0002348	-0.01125 to 0.01078	No	ns	>0.9999
IgG ChIP vs. c-Jun ChIP + SB431542 (TGFbeta)	-0.008295	-0.01931 to 0.002724	No	ns	0.3445
IgG ChIP vs. Smad2/3 ChIP	-0.04482	-0.05584 to -0.0338	Yes	****	<0.0001
IgG ChIP vs. Smad2/3 ChIP + SB203580	-0.006255	-0.01727 to 0.004763	No	ns	0.7615
IgG ChIP vs. Smad2/3 ChIP + SB431542 (TGFbeta)	-0.0001787	-0.0112 to 0.01084	No	ns	>0.9999
IgG ChIP + SB203580 vs. IgG + SB431542 (TGFbeta)	3.942e-05	-0.01098 to 0.01106	No	ns	>0.9999
IgG ChIP + SB203580 vs. Fosl2 ChIP	-0.05483	-0.06585 to -0.04381	Yes	****	<0.0001
IgG ChIP + SB203580 vs. Fosl2 ChIP + SB203580	-0.002628	-0.01365 to 0.008391	No	ns	0.9997
IgG ChIP + SB203580 vs. Fosl2 ChIP + SB431542 (TGFbeta)	-0.0128	-0.02382 to -0.001783	Yes	**	0.0092
IgG ChIP + SB203580 vs. c-Jun ChIP	-0.03925	-0.05027 to -0.02823	Yes	****	<0.0001
IgG ChIP + SB203580 vs. c-Jun ChIP + SB203580	-0.0001395	-0.01116 to 0.01088	No	ns	>0.9999
IgG ChIP + SB203580 vs. c-Jun ChIP + SB431542 (TGFbeta)	-0.008199	-0.01922 to 0.00282	No	ns	0.3623
IgG ChIP + SB203580 vs. Smad2/3 ChIP	-0.04473	-0.05575 to -0.03371	Yes	****	<0.0001
IgG ChIP + SB203580 vs. Smad2/3 ChIP + SB203580	-0.00616	-0.01718 to 0.004859	No	ns	0.7788
IgG ChIP + SB203580 vs. Smad2/3 ChIP + SB431542 (TGFbeta)	-8.331e-05	-0.0111 to 0.01094	No	ns	>0.9999
IgG + SB431542 (TGFbeta) vs. Fosl2 ChIP	-0.05487	-0.06589 to -0.04385	Yes	****	<0.0001
IgG + SB431542 (TGFbeta) vs. Fosl2 ChIP + SB203580	-0.002668	-0.01369 to 0.008351	No	ns	0.9996
IgG + SB431542 (TGFbeta) vs. Fosl2 ChIP + SB431542 (TGFbeta)	-0.01284	-0.02386 to -0.001823	Yes	**	0.0088
IgG + SB431542 (TGFbeta) vs. c-Jun ChIP	-0.03929	-0.05031 to -0.02827	Yes	****	<0.0001
IgG + SB431542 (TGFbeta) vs. c-Jun ChIP + SB203580	-0.0001789	-0.0112 to 0.01084	No	ns	>0.9999
IgG + SB431542 (TGFbeta) vs. c-Jun ChIP + SB431542 (TGFbeta)	-0.008239	-0.01926 to 0.00278	No	ns	0.3549
IgG + SB431542 (TGFbeta) vs. Smad2/3 ChIP	-0.04477	-0.05579 to -0.03375	Yes	****	<0.0001
IgG + SB431542 (TGFbeta) vs. Smad2/3 ChIP + SB203580	-0.006199	-0.01722 to 0.004819	No	ns	0.7717
IgG + SB431542 (TGFbeta) vs. Smad2/3 ChIP + SB431542 (TGFbeta)	-0.0001227	-0.01114 to 0.0109	No	ns	>0.9999
Fosl2 ChIP vs. Fosl2 ChIP + SB203580	0.0522	0.04118 to 0.06322	Yes	****	<0.0001
Fosl2 ChIP vs. Fosl2 ChIP + SB431542 (TGFbeta)	0.04203	0.03101 to 0.05304	Yes	****	<0.0001
Fosl2 ChIP vs. c-Jun ChIP	0.01558	0.00456 to 0.0266	Yes	***	0.0004
Fosl2 ChIP vs. c-Jun ChIP + SB203580	0.05469	0.04367 to 0.06571	Yes	****	<0.0001
Fosl2 ChIP vs. c-Jun ChIP + SB431542 (TGFbeta)	0.04663	0.03561 to 0.05765	Yes	****	<0.0001
Fosl2 ChIP vs. Smad2/3 ChIP	0.0101	-0.0009182 to 0.02112	No	ns	0.1057
Fosl2 ChIP vs. Smad2/3 ChIP + SB203580	0.04867	0.03765 to 0.05969	Yes	****	<0.0001
Fosl2 ChIP vs. Smad2/3 ChIP + SB431542 (TGFbeta)	0.05474	0.04373 to 0.06576	Yes	****	<0.0001
Fosl2 ChIP + SB203580 vs. Fosl2 ChIP + SB431542 (TGFbeta)	-0.01017	-0.02119 to 0.0008451	No	ns	0.0999
Fosl2 ChIP + SB203580 vs. c-Jun ChIP	-0.03662	-0.04764 to -0.0256	Yes	****	<0.0001
Fosl2 ChIP + SB203580 vs. c-Jun ChIP + SB203580	0.002489	-0.00853 to 0.01351	No	ns	0.9998
Fosl2 ChIP + SB203580 vs. c-Jun ChIP + SB431542 (TGFbeta)	-0.005571	-0.01659 to 0.005448	No	ns	0.8714
Fosl2 ChIP + SB203580 vs. Smad2/3 ChIP	-0.0421	-0.05312 to -0.03108	Yes	****	<0.0001
Fosl2 ChIP + SB203580 vs. Smad2/3 ChIP + SB203580	-0.003532	-0.01455 to 0.007487	No	ns	0.9954
Fosl2 ChIP + SB203580 vs. Smad2/3 ChIP + SB431542 (TGFbeta)	0.002545	-0.008474 to 0.01356	No	ns	0.9998
Fosl2 ChIP + SB431542 (TGFbeta) vs. c-Jun ChIP	-0.02645	-0.03747 to -0.01543	Yes	****	<0.0001
Fosl2 ChIP + SB431542 (TGFbeta) vs. c-Jun ChIP + SB203580	0.01266	0.001644 to 0.02368	Yes	*	0.0106
Fosl2 ChIP + SB431542 (TGFbeta) vs. c-Jun ChIP + SB431542 (TGFbeta)	0.004603	-0.006416 to 0.01562	No	ns	0.9629
Fosl2 ChIP + SB431542 (TGFbeta) vs. Smad2/3 ChIP	-0.03192	-0.04294 to -0.02091	Yes	****	<0.0001
Fosl2 ChIP + SB431542 (TGFbeta) vs. Smad2/3 ChIP + SB203580	0.006642	-0.004377 to 0.01766	No	ns	0.6862
Fosl2 ChIP + SB431542 (TGFbeta) vs. Smad2/3 ChIP + SB431542 (TGFbeta)	0.01272	0.0017 to 0.02374	Yes	*	0.01
c-Jun ChIP vs. c-Jun ChIP + SB203580	0.03911	0.02809 to 0.05013	Yes	****	<0.0001
c-Jun ChIP vs. c-Jun ChIP + SB431542 (TGFbeta)	0.03105	0.02003 to 0.04207	Yes	****	<0.0001
c-Jun ChIP vs. Smad2/3 ChIP	-0.005478	-0.0165 to 0.005541	No	ns	0.8834
c-Jun ChIP vs. Smad2/3 ChIP + SB203580	0.03309	0.02207 to 0.04411	Yes	****	<0.0001
c-Jun ChIP vs. Smad2/3 ChIP + SB431542 (TGFbeta)	0.03917	0.02815 to 0.05018	Yes	****	<0.0001
c-Jun ChIP + SB203580 vs. c-Jun ChIP + SB431542 (TGFbeta)	-0.00806	-0.01908 to 0.002959	No	ns	0.3892
c-Jun ChIP + SB203580 vs. Smad2/3 ChIP	-0.04459	-0.05561 to -0.03357	Yes	****	<0.0001
c-Jun ChIP + SB203580 vs. Smad2/3 ChIP + SB203580	-0.006021	-0.01704 to 0.004998	No	ns	0.803
c-Jun ChIP + SB203580 vs. Smad2/3 ChIP + SB431542 (TGFbeta)	5.617e-05	-0.01096 to 0.01108	No	ns	>0.9999
c-Jun ChIP + SB431542 (TGFbeta) vs. Smad2/3 ChIP	-0.03653	-0.04755 to -0.02551	Yes	****	<0.0001
c-Jun ChIP + SB431542 (TGFbeta) vs. Smad2/3 ChIP + SB203580	0.002039	-0.00898 to 0.01306	No	ns	>0.9999
c-Jun ChIP + SB431542 (TGFbeta) vs. Smad2/3 ChIP + SB431542 (TGFbeta)	0.008116	-0.002903 to 0.01913	No	ns	0.3783
Smad2/3 ChIP vs. Smad2/3 ChIP + SB203580	0.03857	0.02755 to 0.04959	Yes	****	<0.0001
Smad2/3 ChIP vs. Smad2/3 ChIP + SB431542 (TGFbeta)	0.04464	0.03362 to 0.05566	Yes	****	<0.0001
Smad2/3 ChIP + SB203580 vs. Smad2/3 ChIP + SB431542 (TGFbeta)	0.006077	-0.004942 to 0.0171	No	ns	0.7934
GATA4
IgG ChIP vs. IgG ChIP + SB203580	-8.853e-05	-0.01111 to 0.01093	No	ns	>0.9999
IgG ChIP vs. IgG + SB431542 (TGFbeta)	-1.88e-05	-0.01104 to 0.011	No	ns	>0.9999
IgG ChIP vs. Fosl2 ChIP	-0.03121	-0.04222 to -0.02019	Yes	****	<0.0001
IgG ChIP vs. Fosl2 ChIP + SB203580	-0.0004109	-0.01143 to 0.01061	No	ns	>0.9999
IgG ChIP vs. Fosl2 ChIP + SB431542 (TGFbeta)	-0.005833	-0.01685 to 0.005186	No	ns	0.8334
IgG ChIP vs. c-Jun ChIP	-0.05785	-0.06887 to -0.04683	Yes	****	<0.0001
IgG ChIP vs. c-Jun ChIP + SB203580	-0.0008598	-0.01188 to 0.01016	No	ns	>0.9999
IgG ChIP vs. c-Jun ChIP + SB431542 (TGFbeta)	-0.01935	-0.03037 to -0.008333	Yes	****	<0.0001
IgG ChIP vs. Smad2/3 ChIP	-0.04363	-0.05464 to -0.03261	Yes	****	<0.0001
IgG ChIP vs. Smad2/3 ChIP + SB203580	-0.01318	-0.0242 to -0.002158	Yes	**	0.0062
IgG ChIP vs. Smad2/3 ChIP + SB431542 (TGFbeta)	3.523e-05	-0.01098 to 0.01105	No	ns	>0.9999
IgG ChIP + SB203580 vs. IgG + SB431542 (TGFbeta)	6.973e-05	-0.01095 to 0.01109	No	ns	>0.9999
IgG ChIP + SB203580 vs. Fosl2 ChIP	-0.03112	-0.04214 to -0.0201	Yes	****	<0.0001
IgG ChIP + SB203580 vs. Fosl2 ChIP + SB203580	-0.0003224	-0.01134 to 0.0107	No	ns	>0.9999
IgG ChIP + SB203580 vs. Fosl2 ChIP + SB431542 (TGFbeta)	-0.005745	-0.01676 to 0.005274	No	ns	0.8469
IgG ChIP + SB203580 vs. c-Jun ChIP	-0.05776	-0.06878 to -0.04674	Yes	****	<0.0001
IgG ChIP + SB203580 vs. c-Jun ChIP + SB203580	-0.0007712	-0.01179 to 0.01025	No	ns	>0.9999
IgG ChIP + SB203580 vs. c-Jun ChIP + SB431542 (TGFbeta)	-0.01926	-0.03028 to -0.008245	Yes	****	<0.0001
IgG ChIP + SB203580 vs. Smad2/3 ChIP	-0.04354	-0.05456 to -0.03252	Yes	****	<0.0001
IgG ChIP + SB203580 vs. Smad2/3 ChIP + SB203580	-0.01309	-0.02411 to -0.002069	Yes	**	0.0068
IgG ChIP + SB203580 vs. Smad2/3 ChIP + SB431542 (TGFbeta)	0.0001238	-0.0109 to 0.01114	No	ns	>0.9999
IgG + SB431542 (TGFbeta) vs. Fosl2 ChIP	-0.03119	-0.04221 to -0.02017	Yes	****	<0.0001
IgG + SB431542 (TGFbeta) vs. Fosl2 ChIP + SB203580	-0.0003921	-0.01141 to 0.01063	No	ns	>0.9999
IgG + SB431542 (TGFbeta) vs. Fosl2 ChIP + SB431542 (TGFbeta)	-0.005814	-0.01683 to 0.005205	No	ns	0.8363
IgG + SB431542 (TGFbeta) vs. c-Jun ChIP	-0.05783	-0.06885 to -0.04681	Yes	****	<0.0001
IgG + SB431542 (TGFbeta) vs. c-Jun ChIP + SB203580	-0.000841	-0.01186 to 0.01018	No	ns	>0.9999
IgG + SB431542 (TGFbeta) vs. c-Jun ChIP + SB431542 (TGFbeta)	-0.01933	-0.03035 to -0.008314	Yes	****	<0.0001
IgG + SB431542 (TGFbeta) vs. Smad2/3 ChIP	-0.04361	-0.05463 to -0.03259	Yes	****	<0.0001
IgG + SB431542 (TGFbeta) vs. Smad2/3 ChIP + SB203580	-0.01316	-0.02418 to -0.002139	Yes	**	0.0064
IgG + SB431542 (TGFbeta) vs. Smad2/3 ChIP + SB431542 (TGFbeta)	5.403e-05	-0.01096 to 0.01107	No	ns	>0.9999
Fosl2 ChIP vs. Fosl2 ChIP + SB203580	0.03079	0.01978 to 0.04181	Yes	****	<0.0001
Fosl2 ChIP vs. Fosl2 ChIP + SB431542 (TGFbeta)	0.02537	0.01435 to 0.03639	Yes	****	<0.0001
Fosl2 ChIP vs. c-Jun ChIP	-0.02665	-0.03766 to -0.01563	Yes	****	<0.0001
Fosl2 ChIP vs. c-Jun ChIP + SB203580	0.03035	0.01933 to 0.04136	Yes	****	<0.0001
Fosl2 ChIP vs. c-Jun ChIP + SB431542 (TGFbeta)	0.01185	0.0008341 to 0.02287	Yes	*	0.0235
Fosl2 ChIP vs. Smad2/3 ChIP	-0.01242	-0.02344 to -0.001402	Yes	*	0.0135
Fosl2 ChIP vs. Smad2/3 ChIP + SB203580	0.01803	0.007009 to 0.02905	Yes	****	<0.0001
Fosl2 ChIP vs. Smad2/3 ChIP + SB431542 (TGFbeta)	0.03124	0.02022 to 0.04226	Yes	****	<0.0001
Fosl2 ChIP + SB203580 vs. Fosl2 ChIP + SB431542 (TGFbeta)	-0.005422	-0.01644 to 0.005597	No	ns	0.8904
Fosl2 ChIP + SB203580 vs. c-Jun ChIP	-0.05744	-0.06846 to -0.04642	Yes	****	<0.0001
Fosl2 ChIP + SB203580 vs. c-Jun ChIP + SB203580	-0.0004489	-0.01147 to 0.01057	No	ns	>0.9999
Fosl2 ChIP + SB203580 vs. c-Jun ChIP + SB431542 (TGFbeta)	-0.01894	-0.02996 to -0.007922	Yes	****	<0.0001
Fosl2 ChIP + SB203580 vs. Smad2/3 ChIP	-0.04322	-0.05423 to -0.0322	Yes	****	<0.0001
Fosl2 ChIP + SB203580 vs. Smad2/3 ChIP + SB203580	-0.01277	-0.02378 to -0.001747	Yes	**	0.0096
Fosl2 ChIP + SB203580 vs. Smad2/3 ChIP + SB431542 (TGFbeta)	0.0004461	-0.01057 to 0.01147	No	ns	>0.9999
Fosl2 ChIP + SB431542 (TGFbeta) vs. c-Jun ChIP	-0.05202	-0.06304 to -0.041	Yes	****	<0.0001
Fosl2 ChIP + SB431542 (TGFbeta) vs. c-Jun ChIP + SB203580	0.004973	-0.006046 to 0.01599	No	ns	0.9366
Fosl2 ChIP + SB431542 (TGFbeta) vs. c-Jun ChIP + SB431542 (TGFbeta)	-0.01352	-0.02454 to -0.0025	Yes	**	0.0043
Fosl2 ChIP + SB431542 (TGFbeta) vs. Smad2/3 ChIP	-0.03779	-0.04881 to -0.02677	Yes	****	<0.0001
Fosl2 ChIP + SB431542 (TGFbeta) vs. Smad2/3 ChIP + SB203580	-0.007344	-0.01836 to 0.003675	No	ns	0.5376
Fosl2 ChIP + SB431542 (TGFbeta) vs. Smad2/3 ChIP + SB431542 (TGFbeta)	0.005868	-0.005151 to 0.01689	No	ns	0.8279
c-Jun ChIP vs. c-Jun ChIP + SB203580	0.05699	0.04597 to 0.06801	Yes	****	<0.0001
c-Jun ChIP vs. c-Jun ChIP + SB431542 (TGFbeta)	0.0385	0.02748 to 0.04952	Yes	****	<0.0001
c-Jun ChIP vs. Smad2/3 ChIP	0.01423	0.003206 to 0.02524	Yes	**	0.002
c-Jun ChIP vs. Smad2/3 ChIP + SB203580	0.04467	0.03366 to 0.05569	Yes	****	<0.0001
c-Jun ChIP vs. Smad2/3 ChIP + SB431542 (TGFbeta)	0.05789	0.04687 to 0.06891	Yes	****	<0.0001
c-Jun ChIP + SB203580 vs. c-Jun ChIP + SB431542 (TGFbeta)	-0.01849	-0.02951 to -0.007473	Yes	****	<0.0001
c-Jun ChIP + SB203580 vs. Smad2/3 ChIP	-0.04277	-0.05379 to -0.03175	Yes	****	<0.0001
c-Jun ChIP + SB203580 vs. Smad2/3 ChIP + SB203580	-0.01232	-0.02334 to -0.001298	Yes	*	0.015
c-Jun ChIP + SB203580 vs. Smad2/3 ChIP + SB431542 (TGFbeta)	0.000895	-0.01012 to 0.01191	No	ns	>0.9999
c-Jun ChIP + SB431542 (TGFbeta) vs. Smad2/3 ChIP	-0.02427	-0.03529 to -0.01326	Yes	****	<0.0001
c-Jun ChIP + SB431542 (TGFbeta) vs. Smad2/3 ChIP + SB203580	0.006175	-0.004844 to 0.01719	No	ns	0.7761
c-Jun ChIP + SB431542 (TGFbeta) vs. Smad2/3 ChIP + SB431542 (TGFbeta)	0.01939	0.008368 to 0.03041	Yes	****	<0.0001
Smad2/3 ChIP vs. Smad2/3 ChIP + SB203580	0.03045	0.01943 to 0.04147	Yes	****	<0.0001
Smad2/3 ChIP vs. Smad2/3 ChIP + SB431542 (TGFbeta)	0.04366	0.03264 to 0.05468	Yes	****	<0.0001
Smad2/3 ChIP + SB203580 vs. Smad2/3 ChIP + SB431542 (TGFbeta)	0.01321	0.002193 to 0.02423	Yes	**	0.006
GSC
IgG ChIP vs. IgG ChIP + SB203580	-8.596e-05	-0.0111 to 0.01093	No	ns	>0.9999
IgG ChIP vs. IgG + SB431542 (TGFbeta)	2.958e-05	-0.01099 to 0.01105	No	ns	>0.9999
IgG ChIP vs. Fosl2 ChIP	-0.04574	-0.05676 to -0.03473	Yes	****	<0.0001
IgG ChIP vs. Fosl2 ChIP + SB203580	7.195e-05	-0.01095 to 0.01109	No	ns	>0.9999
IgG ChIP vs. Fosl2 ChIP + SB431542 (TGFbeta)	-0.009306	-0.02032 to 0.001713	No	ns	0.1871
IgG ChIP vs. c-Jun ChIP	-0.04025	-0.05127 to -0.02923	Yes	****	<0.0001
IgG ChIP vs. c-Jun ChIP + SB203580	-0.0006036	-0.01162 to 0.01042	No	ns	>0.9999
IgG ChIP vs. c-Jun ChIP + SB431542 (TGFbeta)	-0.01066	-0.02167 to 0.0003635	No	ns	0.068
IgG ChIP vs. Smad2/3 ChIP	-0.06322	-0.07424 to -0.0522	Yes	****	<0.0001
IgG ChIP vs. Smad2/3 ChIP + SB203580	-0.01778	-0.0288 to -0.006764	Yes	****	<0.0001
IgG ChIP vs. Smad2/3 ChIP + SB431542 (TGFbeta)	9.492e-05	-0.01092 to 0.01111	No	ns	>0.9999
IgG ChIP + SB203580 vs. IgG + SB431542 (TGFbeta)	0.0001155	-0.0109 to 0.01113	No	ns	>0.9999
IgG ChIP + SB203580 vs. Fosl2 ChIP	-0.04566	-0.05668 to -0.03464	Yes	****	<0.0001
IgG ChIP + SB203580 vs. Fosl2 ChIP + SB203580	0.0001579	-0.01086 to 0.01118	No	ns	>0.9999
IgG ChIP + SB203580 vs. Fosl2 ChIP + SB431542 (TGFbeta)	-0.00922	-0.02024 to 0.001799	No	ns	0.1981
IgG ChIP + SB203580 vs. c-Jun ChIP	-0.04016	-0.05118 to -0.02914	Yes	****	<0.0001
IgG ChIP + SB203580 vs. c-Jun ChIP + SB203580	-0.0005176	-0.01154 to 0.0105	No	ns	>0.9999
IgG ChIP + SB203580 vs. c-Jun ChIP + SB431542 (TGFbeta)	-0.01057	-0.02159 to 0.0004495	No	ns	0.073
IgG ChIP + SB203580 vs. Smad2/3 ChIP	-0.06313	-0.07415 to -0.05211	Yes	****	<0.0001
IgG ChIP + SB203580 vs. Smad2/3 ChIP + SB203580	-0.0177	-0.02872 to -0.006678	Yes	****	<0.0001
IgG ChIP + SB203580 vs. Smad2/3 ChIP + SB431542 (TGFbeta)	0.0001809	-0.01084 to 0.0112	No	ns	>0.9999
IgG + SB431542 (TGFbeta) vs. Fosl2 ChIP	-0.04577	-0.05679 to -0.03475	Yes	****	<0.0001
IgG + SB431542 (TGFbeta) vs. Fosl2 ChIP + SB203580	4.237e-05	-0.01098 to 0.01106	No	ns	>0.9999
IgG + SB431542 (TGFbeta) vs. Fosl2 ChIP + SB431542 (TGFbeta)	-0.009336	-0.02035 to 0.001683	No	ns	0.1834
IgG + SB431542 (TGFbeta) vs. c-Jun ChIP	-0.04028	-0.0513 to -0.02926	Yes	****	<0.0001
IgG + SB431542 (TGFbeta) vs. c-Jun ChIP + SB203580	-0.0006332	-0.01165 to 0.01039	No	ns	>0.9999
IgG + SB431542 (TGFbeta) vs. c-Jun ChIP + SB431542 (TGFbeta)	-0.01068	-0.0217 to 0.0003339	No	ns	0.0663
IgG + SB431542 (TGFbeta) vs. Smad2/3 ChIP	-0.06325	-0.07427 to -0.05223	Yes	****	<0.0001
IgG + SB431542 (TGFbeta) vs. Smad2/3 ChIP + SB203580	-0.01781	-0.02883 to -0.006793	Yes	****	<0.0001
IgG + SB431542 (TGFbeta) vs. Smad2/3 ChIP + SB431542 (TGFbeta)	6.533e-05	-0.01095 to 0.01108	No	ns	>0.9999
Fosl2 ChIP vs. Fosl2 ChIP + SB203580	0.04582	0.0348 to 0.05683	Yes	****	<0.0001
Fosl2 ChIP vs. Fosl2 ChIP + SB431542 (TGFbeta)	0.03644	0.02542 to 0.04746	Yes	****	<0.0001
Fosl2 ChIP vs. c-Jun ChIP	0.005496	-0.005523 to 0.01651	No	ns	0.8812
Fosl2 ChIP vs. c-Jun ChIP + SB203580	0.04514	0.03412 to 0.05616	Yes	****	<0.0001
Fosl2 ChIP vs. c-Jun ChIP + SB431542 (TGFbeta)	0.03509	0.02407 to 0.04611	Yes	****	<0.0001
Fosl2 ChIP vs. Smad2/3 ChIP	-0.01747	-0.02849 to -0.006455	Yes	****	<0.0001
Fosl2 ChIP vs. Smad2/3 ChIP + SB203580	0.02796	0.01694 to 0.03898	Yes	****	<0.0001
Fosl2 ChIP vs. Smad2/3 ChIP + SB431542 (TGFbeta)	0.04584	0.03482 to 0.05686	Yes	****	<0.0001
Fosl2 ChIP + SB203580 vs. Fosl2 ChIP + SB431542 (TGFbeta)	-0.009378	-0.0204 to 0.001641	No	ns	0.1782
Fosl2 ChIP + SB203580 vs. c-Jun ChIP	-0.04032	-0.05134 to -0.0293	Yes	****	<0.0001
Fosl2 ChIP + SB203580 vs. c-Jun ChIP + SB203580	-0.0006755	-0.01169 to 0.01034	No	ns	>0.9999
Fosl2 ChIP + SB203580 vs. c-Jun ChIP + SB431542 (TGFbeta)	-0.01073	-0.02175 to 0.0002915	No	ns	0.064
Fosl2 ChIP + SB203580 vs. Smad2/3 ChIP	-0.06329	-0.07431 to -0.05227	Yes	****	<0.0001
Fosl2 ChIP + SB203580 vs. Smad2/3 ChIP + SB203580	-0.01785	-0.02887 to -0.006836	Yes	****	<0.0001
Fosl2 ChIP + SB203580 vs. Smad2/3 ChIP + SB431542 (TGFbeta)	2.297e-05	-0.011 to 0.01104	No	ns	>0.9999
Fosl2 ChIP + SB431542 (TGFbeta) vs. c-Jun ChIP	-0.03094	-0.04196 to -0.01992	Yes	****	<0.0001
Fosl2 ChIP + SB431542 (TGFbeta) vs. c-Jun ChIP + SB203580	0.008702	-0.002317 to 0.01972	No	ns	0.2738
Fosl2 ChIP + SB431542 (TGFbeta) vs. c-Jun ChIP + SB431542 (TGFbeta)	-0.001349	-0.01237 to 0.009669	No	ns	>0.9999
Fosl2 ChIP + SB431542 (TGFbeta) vs. Smad2/3 ChIP	-0.05391	-0.06493 to -0.04289	Yes	****	<0.0001
Fosl2 ChIP + SB431542 (TGFbeta) vs. Smad2/3 ChIP + SB203580	-0.008477	-0.0195 to 0.002542	No	ns	0.3118
Fosl2 ChIP + SB431542 (TGFbeta) vs. Smad2/3 ChIP + SB431542 (TGFbeta)	0.009401	-0.001618 to 0.02042	No	ns	0.1755
c-Jun ChIP vs. c-Jun ChIP + SB203580	0.03964	0.02863 to 0.05066	Yes	****	<0.0001
c-Jun ChIP vs. c-Jun ChIP + SB431542 (TGFbeta)	0.02959	0.01857 to 0.04061	Yes	****	<0.0001
c-Jun ChIP vs. Smad2/3 ChIP	-0.02297	-0.03399 to -0.01195	Yes	****	<0.0001
c-Jun ChIP vs. Smad2/3 ChIP + SB203580	0.02247	0.01145 to 0.03348	Yes	****	<0.0001
c-Jun ChIP vs. Smad2/3 ChIP + SB431542 (TGFbeta)	0.04034	0.02932 to 0.05136	Yes	****	<0.0001
c-Jun ChIP + SB203580 vs. c-Jun ChIP + SB431542 (TGFbeta)	-0.01005	-0.02107 to 0.0009671	No	ns	0.1097
c-Jun ChIP + SB203580 vs. Smad2/3 ChIP	-0.06261	-0.07363 to -0.0516	Yes	****	<0.0001
c-Jun ChIP + SB203580 vs. Smad2/3 ChIP + SB203580	-0.01718	-0.0282 to -0.00616	Yes	****	<0.0001
c-Jun ChIP + SB203580 vs. Smad2/3 ChIP + SB431542 (TGFbeta)	0.0006985	-0.01032 to 0.01172	No	ns	>0.9999
c-Jun ChIP + SB431542 (TGFbeta) vs. Smad2/3 ChIP	-0.05256	-0.06358 to -0.04154	Yes	****	<0.0001
c-Jun ChIP + SB431542 (TGFbeta) vs. Smad2/3 ChIP + SB203580	-0.007127	-0.01815 to 0.003892	No	ns	0.584
c-Jun ChIP + SB431542 (TGFbeta) vs. Smad2/3 ChIP + SB431542 (TGFbeta)	0.01075	-0.0002686 to 0.02177	No	ns	0.0628
Smad2/3 ChIP vs. Smad2/3 ChIP + SB203580	0.04544	0.03442 to 0.05645	Yes	****	<0.0001
Smad2/3 ChIP vs. Smad2/3 ChIP + SB431542 (TGFbeta)	0.06331	0.05229 to 0.07433	Yes	****	<0.0001
Smad2/3 ChIP + SB203580 vs. Smad2/3 ChIP + SB431542 (TGFbeta)	0.01788	0.006859 to 0.0289	Yes	****	<0.0001
Test details	Mean 1	Mean 2	Mean Diff.	SE of diff.	N1	N2	q	DF
CER1
IgG ChIP vs. IgG ChIP + SB203580	0.001001	0.001	6.667e-07	0.003305	3	3	0.0002852	120
IgG ChIP vs. IgG + SB431542 (TGFbeta)	0.001001	0.001174	-0.0001734	0.003305	3	3	0.07419	120
IgG ChIP vs. Fosl2 ChIP	0.001001	0.0633	-0.0623	0.003305	3	3	26.66	120
IgG ChIP vs. Fosl2 ChIP + SB203580	0.001001	0.003502	-0.002501	0.003305	3	3	1.07	120
IgG ChIP vs. Fosl2 ChIP + SB431542 (TGFbeta)	0.001001	0.01191	-0.01091	0.003305	3	3	4.669	120
IgG ChIP vs. c-Jun ChIP	0.001001	0.07302	-0.07202	0.003305	3	3	30.81	120
IgG ChIP vs. c-Jun ChIP + SB203580	0.001001	0.001476	-0.0004757	0.003305	3	3	0.2035	120
IgG ChIP vs. c-Jun ChIP + SB431542 (TGFbeta)	0.001001	0.01626	-0.01526	0.003305	3	3	6.53	120
IgG ChIP vs. Smad2/3 ChIP	0.001001	0.05526	-0.05426	0.003305	3	3	23.21	120
IgG ChIP vs. Smad2/3 ChIP + SB203580	0.001001	0.009896	-0.008896	0.003305	3	3	3.806	120
IgG ChIP vs. Smad2/3 ChIP + SB431542 (TGFbeta)	0.001001	0.001068	-6.684e-05	0.003305	3	3	0.0286	120
IgG ChIP + SB203580 vs. IgG + SB431542 (TGFbeta)	0.001	0.001174	-0.0001741	0.003305	3	3	0.07447	120
IgG ChIP + SB203580 vs. Fosl2 ChIP	0.001	0.0633	-0.0623	0.003305	3	3	26.66	120
IgG ChIP + SB203580 vs. Fosl2 ChIP + SB203580	0.001	0.003502	-0.002502	0.003305	3	3	1.07	120
IgG ChIP + SB203580 vs. Fosl2 ChIP + SB431542 (TGFbeta)	0.001	0.01191	-0.01091	0.003305	3	3	4.669	120
IgG ChIP + SB203580 vs. c-Jun ChIP	0.001	0.07302	-0.07202	0.003305	3	3	30.81	120
IgG ChIP + SB203580 vs. c-Jun ChIP + SB203580	0.001	0.001476	-0.0004763	0.003305	3	3	0.2038	120
IgG ChIP + SB203580 vs. c-Jun ChIP + SB431542 (TGFbeta)	0.001	0.01626	-0.01526	0.003305	3	3	6.53	120
IgG ChIP + SB203580 vs. Smad2/3 ChIP	0.001	0.05526	-0.05426	0.003305	3	3	23.22	120
IgG ChIP + SB203580 vs. Smad2/3 ChIP + SB203580	0.001	0.009896	-0.008896	0.003305	3	3	3.806	120
IgG ChIP + SB203580 vs. Smad2/3 ChIP + SB431542 (TGFbeta)	0.001	0.001068	-6.75e-05	0.003305	3	3	0.02888	120
IgG + SB431542 (TGFbeta) vs. Fosl2 ChIP	0.001174	0.0633	-0.06213	0.003305	3	3	26.58	120
IgG + SB431542 (TGFbeta) vs. Fosl2 ChIP + SB203580	0.001174	0.003502	-0.002328	0.003305	3	3	0.9958	120
IgG + SB431542 (TGFbeta) vs. Fosl2 ChIP + SB431542 (TGFbeta)	0.001174	0.01191	-0.01074	0.003305	3	3	4.595	120
IgG + SB431542 (TGFbeta) vs. c-Jun ChIP	0.001174	0.07302	-0.07185	0.003305	3	3	30.74	120
IgG + SB431542 (TGFbeta) vs. c-Jun ChIP + SB203580	0.001174	0.001476	-0.0003023	0.003305	3	3	0.1293	120
IgG + SB431542 (TGFbeta) vs. c-Jun ChIP + SB431542 (TGFbeta)	0.001174	0.01626	-0.01509	0.003305	3	3	6.456	120
IgG + SB431542 (TGFbeta) vs. Smad2/3 ChIP	0.001174	0.05526	-0.05409	0.003305	3	3	23.14	120
IgG + SB431542 (TGFbeta) vs. Smad2/3 ChIP + SB203580	0.001174	0.009896	-0.008722	0.003305	3	3	3.732	120
IgG + SB431542 (TGFbeta) vs. Smad2/3 ChIP + SB431542 (TGFbeta)	0.001174	0.001068	0.0001066	0.003305	3	3	0.04559	120
Fosl2 ChIP vs. Fosl2 ChIP + SB203580	0.0633	0.003502	0.0598	0.003305	3	3	25.59	120
Fosl2 ChIP vs. Fosl2 ChIP + SB431542 (TGFbeta)	0.0633	0.01191	0.05139	0.003305	3	3	21.99	120
Fosl2 ChIP vs. c-Jun ChIP	0.0633	0.07302	-0.009719	0.003305	3	3	4.158	120
Fosl2 ChIP vs. c-Jun ChIP + SB203580	0.0633	0.001476	0.06183	0.003305	3	3	26.45	120
Fosl2 ChIP vs. c-Jun ChIP + SB431542 (TGFbeta)	0.0633	0.01626	0.04704	0.003305	3	3	20.13	120
Fosl2 ChIP vs. Smad2/3 ChIP	0.0633	0.05526	0.008044	0.003305	3	3	3.441	120
Fosl2 ChIP vs. Smad2/3 ChIP + SB203580	0.0633	0.009896	0.05341	0.003305	3	3	22.85	120
Fosl2 ChIP vs. Smad2/3 ChIP + SB431542 (TGFbeta)	0.0633	0.001068	0.06224	0.003305	3	3	26.63	120
Fosl2 ChIP + SB203580 vs. Fosl2 ChIP + SB431542 (TGFbeta)	0.003502	0.01191	-0.008412	0.003305	3	3	3.599	120
Fosl2 ChIP + SB203580 vs. c-Jun ChIP	0.003502	0.07302	-0.06952	0.003305	3	3	29.74	120
Fosl2 ChIP + SB203580 vs. c-Jun ChIP + SB203580	0.003502	0.001476	0.002025	0.003305	3	3	0.8665	120
Fosl2 ChIP + SB203580 vs. c-Jun ChIP + SB431542 (TGFbeta)	0.003502	0.01626	-0.01276	0.003305	3	3	5.46	120
Fosl2 ChIP + SB203580 vs. Smad2/3 ChIP	0.003502	0.05526	-0.05176	0.003305	3	3	22.14	120
Fosl2 ChIP + SB203580 vs. Smad2/3 ChIP + SB203580	0.003502	0.009896	-0.006395	0.003305	3	3	2.736	120
Fosl2 ChIP + SB203580 vs. Smad2/3 ChIP + SB431542 (TGFbeta)	0.003502	0.001068	0.002434	0.003305	3	3	1.041	120
Fosl2 ChIP + SB431542 (TGFbeta) vs. c-Jun ChIP	0.01191	0.07302	-0.06111	0.003305	3	3	26.15	120
Fosl2 ChIP + SB431542 (TGFbeta) vs. c-Jun ChIP + SB203580	0.01191	0.001476	0.01044	0.003305	3	3	4.466	120
Fosl2 ChIP + SB431542 (TGFbeta) vs. c-Jun ChIP + SB431542 (TGFbeta)	0.01191	0.01626	-0.004349	0.003305	3	3	1.861	120
Fosl2 ChIP + SB431542 (TGFbeta) vs. Smad2/3 ChIP	0.01191	0.05526	-0.04335	0.003305	3	3	18.55	120
Fosl2 ChIP + SB431542 (TGFbeta) vs. Smad2/3 ChIP + SB203580	0.01191	0.009896	0.002017	0.003305	3	3	0.8631	120
Fosl2 ChIP + SB431542 (TGFbeta) vs. Smad2/3 ChIP + SB431542 (TGFbeta)	0.01191	0.001068	0.01085	0.003305	3	3	4.641	120
c-Jun ChIP vs. c-Jun ChIP + SB203580	0.07302	0.001476	0.07155	0.003305	3	3	30.61	120
c-Jun ChIP vs. c-Jun ChIP + SB431542 (TGFbeta)	0.07302	0.01626	0.05676	0.003305	3	3	24.28	120
c-Jun ChIP vs. Smad2/3 ChIP	0.07302	0.05526	0.01776	0.003305	3	3	7.6	120
c-Jun ChIP vs. Smad2/3 ChIP + SB203580	0.07302	0.009896	0.06313	0.003305	3	3	27.01	120
c-Jun ChIP vs. Smad2/3 ChIP + SB431542 (TGFbeta)	0.07302	0.001068	0.07196	0.003305	3	3	30.79	120
c-Jun ChIP + SB203580 vs. c-Jun ChIP + SB431542 (TGFbeta)	0.001476	0.01626	-0.01479	0.003305	3	3	6.326	120
c-Jun ChIP + SB203580 vs. Smad2/3 ChIP	0.001476	0.05526	-0.05378	0.003305	3	3	23.01	120
c-Jun ChIP + SB203580 vs. Smad2/3 ChIP + SB203580	0.001476	0.009896	-0.00842	0.003305	3	3	3.603	120
c-Jun ChIP + SB203580 vs. Smad2/3 ChIP + SB431542 (TGFbeta)	0.001476	0.001068	0.0004088	0.003305	3	3	0.1749	120
c-Jun ChIP + SB431542 (TGFbeta) vs. Smad2/3 ChIP	0.01626	0.05526	-0.039	0.003305	3	3	16.68	120
c-Jun ChIP + SB431542 (TGFbeta) vs. Smad2/3 ChIP + SB203580	0.01626	0.009896	0.006366	0.003305	3	3	2.724	120
c-Jun ChIP + SB431542 (TGFbeta) vs. Smad2/3 ChIP + SB431542 (TGFbeta)	0.01626	0.001068	0.0152	0.003305	3	3	6.501	120
Smad2/3 ChIP vs. Smad2/3 ChIP + SB203580	0.05526	0.009896	0.04536	0.003305	3	3	19.41	120
Smad2/3 ChIP vs. Smad2/3 ChIP + SB431542 (TGFbeta)	0.05526	0.001068	0.05419	0.003305	3	3	23.19	120
Smad2/3 ChIP + SB203580 vs. Smad2/3 ChIP + SB431542 (TGFbeta)	0.009896	0.001068	0.008829	0.003305	3	3	3.777	120
FOXA2
IgG ChIP vs. IgG ChIP + SB203580	0.001001	0.001001	4.337e-19	0.003305	3	3	1.855e-16	120
IgG ChIP vs. IgG + SB431542 (TGFbeta)	0.001001	0.001083	-8.22e-05	0.003305	3	3	0.03517	120
IgG ChIP vs. Fosl2 ChIP	0.001001	0.04221	-0.04121	0.003305	3	3	17.63	120
IgG ChIP vs. Fosl2 ChIP + SB203580	0.001001	0.001818	-0.000817	0.003305	3	3	0.3495	120
IgG ChIP vs. Fosl2 ChIP + SB431542 (TGFbeta)	0.001001	0.007923	-0.006923	0.003305	3	3	2.962	120
IgG ChIP vs. c-Jun ChIP	0.001001	0.08469	-0.08369	0.003305	3	3	35.81	120
IgG ChIP vs. c-Jun ChIP + SB203580	0.001001	0.003088	-0.002087	0.003305	3	3	0.8929	120
IgG ChIP vs. c-Jun ChIP + SB431542 (TGFbeta)	0.001001	0.01326	-0.01226	0.003305	3	3	5.245	120
IgG ChIP vs. Smad2/3 ChIP	0.001001	0.0732	-0.0722	0.003305	3	3	30.89	120
IgG ChIP vs. Smad2/3 ChIP + SB203580	0.001001	0.01667	-0.01566	0.003305	3	3	6.702	120
IgG ChIP vs. Smad2/3 ChIP + SB431542 (TGFbeta)	0.001001	0.0009698	3.084e-05	0.003305	3	3	0.0132	120
IgG ChIP + SB203580 vs. IgG + SB431542 (TGFbeta)	0.001001	0.001083	-8.22e-05	0.003305	3	3	0.03517	120
IgG ChIP + SB203580 vs. Fosl2 ChIP	0.001001	0.04221	-0.04121	0.003305	3	3	17.63	120
IgG ChIP + SB203580 vs. Fosl2 ChIP + SB203580	0.001001	0.001818	-0.000817	0.003305	3	3	0.3495	120
IgG ChIP + SB203580 vs. Fosl2 ChIP + SB431542 (TGFbeta)	0.001001	0.007923	-0.006923	0.003305	3	3	2.962	120
IgG ChIP + SB203580 vs. c-Jun ChIP	0.001001	0.08469	-0.08369	0.003305	3	3	35.81	120
IgG ChIP + SB203580 vs. c-Jun ChIP + SB203580	0.001001	0.003088	-0.002087	0.003305	3	3	0.8929	120
IgG ChIP + SB203580 vs. c-Jun ChIP + SB431542 (TGFbeta)	0.001001	0.01326	-0.01226	0.003305	3	3	5.245	120
IgG ChIP + SB203580 vs. Smad2/3 ChIP	0.001001	0.0732	-0.0722	0.003305	3	3	30.89	120
IgG ChIP + SB203580 vs. Smad2/3 ChIP + SB203580	0.001001	0.01667	-0.01566	0.003305	3	3	6.702	120
IgG ChIP + SB203580 vs. Smad2/3 ChIP + SB431542 (TGFbeta)	0.001001	0.0009698	3.084e-05	0.003305	3	3	0.0132	120
IgG + SB431542 (TGFbeta) vs. Fosl2 ChIP	0.001083	0.04221	-0.04113	0.003305	3	3	17.6	120
IgG + SB431542 (TGFbeta) vs. Fosl2 ChIP + SB203580	0.001083	0.001818	-0.0007348	0.003305	3	3	0.3144	120
IgG + SB431542 (TGFbeta) vs. Fosl2 ChIP + SB431542 (TGFbeta)	0.001083	0.007923	-0.00684	0.003305	3	3	2.927	120
IgG + SB431542 (TGFbeta) vs. c-Jun ChIP	0.001083	0.08469	-0.08361	0.003305	3	3	35.77	120
IgG + SB431542 (TGFbeta) vs. c-Jun ChIP + SB203580	0.001083	0.003088	-0.002005	0.003305	3	3	0.8577	120
IgG + SB431542 (TGFbeta) vs. c-Jun ChIP + SB431542 (TGFbeta)	0.001083	0.01326	-0.01218	0.003305	3	3	5.21	120
IgG + SB431542 (TGFbeta) vs. Smad2/3 ChIP	0.001083	0.0732	-0.07211	0.003305	3	3	30.85	120
IgG + SB431542 (TGFbeta) vs. Smad2/3 ChIP + SB203580	0.001083	0.01667	-0.01558	0.003305	3	3	6.667	120
IgG + SB431542 (TGFbeta) vs. Smad2/3 ChIP + SB431542 (TGFbeta)	0.001083	0.0009698	0.000113	0.003305	3	3	0.04837	120
Fosl2 ChIP vs. Fosl2 ChIP + SB203580	0.04221	0.001818	0.0404	0.003305	3	3	17.28	120
Fosl2 ChIP vs. Fosl2 ChIP + SB431542 (TGFbeta)	0.04221	0.007923	0.03429	0.003305	3	3	14.67	120
Fosl2 ChIP vs. c-Jun ChIP	0.04221	0.08469	-0.04248	0.003305	3	3	18.17	120
Fosl2 ChIP vs. c-Jun ChIP + SB203580	0.04221	0.003088	0.03913	0.003305	3	3	16.74	120
Fosl2 ChIP vs. c-Jun ChIP + SB431542 (TGFbeta)	0.04221	0.01326	0.02895	0.003305	3	3	12.39	120
Fosl2 ChIP vs. Smad2/3 ChIP	0.04221	0.0732	-0.03098	0.003305	3	3	13.26	120
Fosl2 ChIP vs. Smad2/3 ChIP + SB203580	0.04221	0.01667	0.02555	0.003305	3	3	10.93	120
Fosl2 ChIP vs. Smad2/3 ChIP + SB431542 (TGFbeta)	0.04221	0.0009698	0.04124	0.003305	3	3	17.65	120
Fosl2 ChIP + SB203580 vs. Fosl2 ChIP + SB431542 (TGFbeta)	0.001818	0.007923	-0.006106	0.003305	3	3	2.612	120
Fosl2 ChIP + SB203580 vs. c-Jun ChIP	0.001818	0.08469	-0.08287	0.003305	3	3	35.46	120
Fosl2 ChIP + SB203580 vs. c-Jun ChIP + SB203580	0.001818	0.003088	-0.00127	0.003305	3	3	0.5434	120
Fosl2 ChIP + SB203580 vs. c-Jun ChIP + SB431542 (TGFbeta)	0.001818	0.01326	-0.01144	0.003305	3	3	4.895	120
Fosl2 ChIP + SB203580 vs. Smad2/3 ChIP	0.001818	0.0732	-0.07138	0.003305	3	3	30.54	120
Fosl2 ChIP + SB203580 vs. Smad2/3 ChIP + SB203580	0.001818	0.01667	-0.01485	0.003305	3	3	6.353	120
Fosl2 ChIP + SB203580 vs. Smad2/3 ChIP + SB431542 (TGFbeta)	0.001818	0.0009698	0.0008478	0.003305	3	3	0.3627	120
Fosl2 ChIP + SB431542 (TGFbeta) vs. c-Jun ChIP	0.007923	0.08469	-0.07677	0.003305	3	3	32.84	120
Fosl2 ChIP + SB431542 (TGFbeta) vs. c-Jun ChIP + SB203580	0.007923	0.003088	0.004836	0.003305	3	3	2.069	120
Fosl2 ChIP + SB431542 (TGFbeta) vs. c-Jun ChIP + SB431542 (TGFbeta)	0.007923	0.01326	-0.005336	0.003305	3	3	2.283	120
Fosl2 ChIP + SB431542 (TGFbeta) vs. Smad2/3 ChIP	0.007923	0.0732	-0.06527	0.003305	3	3	27.93	120
Fosl2 ChIP + SB431542 (TGFbeta) vs. Smad2/3 ChIP + SB203580	0.007923	0.01667	-0.008742	0.003305	3	3	3.74	120
Fosl2 ChIP + SB431542 (TGFbeta) vs. Smad2/3 ChIP + SB431542 (TGFbeta)	0.007923	0.0009698	0.006954	0.003305	3	3	2.975	120
c-Jun ChIP vs. c-Jun ChIP + SB203580	0.08469	0.003088	0.0816	0.003305	3	3	34.91	120
c-Jun ChIP vs. c-Jun ChIP + SB431542 (TGFbeta)	0.08469	0.01326	0.07143	0.003305	3	3	30.56	120
c-Jun ChIP vs. Smad2/3 ChIP	0.08469	0.0732	0.01149	0.003305	3	3	4.917	120
c-Jun ChIP vs. Smad2/3 ChIP + SB203580	0.08469	0.01667	0.06802	0.003305	3	3	29.1	120
c-Jun ChIP vs. Smad2/3 ChIP + SB431542 (TGFbeta)	0.08469	0.0009698	0.08372	0.003305	3	3	35.82	120
c-Jun ChIP + SB203580 vs. c-Jun ChIP + SB431542 (TGFbeta)	0.003088	0.01326	-0.01017	0.003305	3	3	4.352	120
c-Jun ChIP + SB203580 vs. Smad2/3 ChIP	0.003088	0.0732	-0.07011	0.003305	3	3	30	120
c-Jun ChIP + SB203580 vs. Smad2/3 ChIP + SB203580	0.003088	0.01667	-0.01358	0.003305	3	3	5.809	120
c-Jun ChIP + SB203580 vs. Smad2/3 ChIP + SB431542 (TGFbeta)	0.003088	0.0009698	0.002118	0.003305	3	3	0.9061	120
c-Jun ChIP + SB431542 (TGFbeta) vs. Smad2/3 ChIP	0.01326	0.0732	-0.05994	0.003305	3	3	25.64	120
c-Jun ChIP + SB431542 (TGFbeta) vs. Smad2/3 ChIP + SB203580	0.01326	0.01667	-0.003406	0.003305	3	3	1.457	120
c-Jun ChIP + SB431542 (TGFbeta) vs. Smad2/3 ChIP + SB431542 (TGFbeta)	0.01326	0.0009698	0.01229	0.003305	3	3	5.258	120
Smad2/3 ChIP vs. Smad2/3 ChIP + SB203580	0.0732	0.01667	0.05653	0.003305	3	3	24.19	120
Smad2/3 ChIP vs. Smad2/3 ChIP + SB431542 (TGFbeta)	0.0732	0.0009698	0.07223	0.003305	3	3	30.9	120
Smad2/3 ChIP + SB203580 vs. Smad2/3 ChIP + SB431542 (TGFbeta)	0.01667	0.0009698	0.0157	0.003305	3	3	6.715	120
LZTS1
IgG ChIP vs. IgG ChIP + SB203580	0.0009086	0.001004	-9.535e-05	0.003305	3	3	0.0408	120
IgG ChIP vs. IgG + SB431542 (TGFbeta)	0.0009086	0.0009645	-5.593e-05	0.003305	3	3	0.02393	120
IgG ChIP vs. Fosl2 ChIP	0.0009086	0.05583	-0.05492	0.003305	3	3	23.5	120
IgG ChIP vs. Fosl2 ChIP + SB203580	0.0009086	0.003632	-0.002724	0.003305	3	3	1.165	120
IgG ChIP vs. Fosl2 ChIP + SB431542 (TGFbeta)	0.0009086	0.01381	-0.0129	0.003305	3	3	5.518	120
IgG ChIP vs. c-Jun ChIP	0.0009086	0.04025	-0.03934	0.003305	3	3	16.83	120
IgG ChIP vs. c-Jun ChIP + SB203580	0.0009086	0.001143	-0.0002348	0.003305	3	3	0.1005	120
IgG ChIP vs. c-Jun ChIP + SB431542 (TGFbeta)	0.0009086	0.009203	-0.008295	0.003305	3	3	3.549	120
IgG ChIP vs. Smad2/3 ChIP	0.0009086	0.04573	-0.04482	0.003305	3	3	19.18	120
IgG ChIP vs. Smad2/3 ChIP + SB203580	0.0009086	0.007164	-0.006255	0.003305	3	3	2.676	120
IgG ChIP vs. Smad2/3 ChIP + SB431542 (TGFbeta)	0.0009086	0.001087	-0.0001787	0.003305	3	3	0.07644	120
IgG ChIP + SB203580 vs. IgG + SB431542 (TGFbeta)	0.001004	0.0009645	3.942e-05	0.003305	3	3	0.01687	120
IgG ChIP + SB203580 vs. Fosl2 ChIP	0.001004	0.05583	-0.05483	0.003305	3	3	23.46	120
IgG ChIP + SB203580 vs. Fosl2 ChIP + SB203580	0.001004	0.003632	-0.002628	0.003305	3	3	1.125	120
IgG ChIP + SB203580 vs. Fosl2 ChIP + SB431542 (TGFbeta)	0.001004	0.01381	-0.0128	0.003305	3	3	5.477	120
IgG ChIP + SB203580 vs. c-Jun ChIP	0.001004	0.04025	-0.03925	0.003305	3	3	16.79	120
IgG ChIP + SB203580 vs. c-Jun ChIP + SB203580	0.001004	0.001143	-0.0001395	0.003305	3	3	0.05968	120
IgG ChIP + SB203580 vs. c-Jun ChIP + SB431542 (TGFbeta)	0.001004	0.009203	-0.008199	0.003305	3	3	3.508	120
IgG ChIP + SB203580 vs. Smad2/3 ChIP	0.001004	0.04573	-0.04473	0.003305	3	3	19.14	120
IgG ChIP + SB203580 vs. Smad2/3 ChIP + SB203580	0.001004	0.007164	-0.00616	0.003305	3	3	2.636	120
IgG ChIP + SB203580 vs. Smad2/3 ChIP + SB431542 (TGFbeta)	0.001004	0.001087	-8.331e-05	0.003305	3	3	0.03565	120
IgG + SB431542 (TGFbeta) vs. Fosl2 ChIP	0.0009645	0.05583	-0.05487	0.003305	3	3	23.47	120
IgG + SB431542 (TGFbeta) vs. Fosl2 ChIP + SB203580	0.0009645	0.003632	-0.002668	0.003305	3	3	1.141	120
IgG + SB431542 (TGFbeta) vs. Fosl2 ChIP + SB431542 (TGFbeta)	0.0009645	0.01381	-0.01284	0.003305	3	3	5.494	120
IgG + SB431542 (TGFbeta) vs. c-Jun ChIP	0.0009645	0.04025	-0.03929	0.003305	3	3	16.81	120
IgG + SB431542 (TGFbeta) vs. c-Jun ChIP + SB203580	0.0009645	0.001143	-0.0001789	0.003305	3	3	0.07654	120
IgG + SB431542 (TGFbeta) vs. c-Jun ChIP + SB431542 (TGFbeta)	0.0009645	0.009203	-0.008239	0.003305	3	3	3.525	120
IgG + SB431542 (TGFbeta) vs. Smad2/3 ChIP	0.0009645	0.04573	-0.04477	0.003305	3	3	19.15	120
IgG + SB431542 (TGFbeta) vs. Smad2/3 ChIP + SB203580	0.0009645	0.007164	-0.006199	0.003305	3	3	2.652	120
IgG + SB431542 (TGFbeta) vs. Smad2/3 ChIP + SB431542 (TGFbeta)	0.0009645	0.001087	-0.0001227	0.003305	3	3	0.05251	120
Fosl2 ChIP vs. Fosl2 ChIP + SB203580	0.05583	0.003632	0.0522	0.003305	3	3	22.33	120
Fosl2 ChIP vs. Fosl2 ChIP + SB431542 (TGFbeta)	0.05583	0.01381	0.04203	0.003305	3	3	17.98	120
Fosl2 ChIP vs. c-Jun ChIP	0.05583	0.04025	0.01558	0.003305	3	3	6.665	120
Fosl2 ChIP vs. c-Jun ChIP + SB203580	0.05583	0.001143	0.05469	0.003305	3	3	23.4	120
Fosl2 ChIP vs. c-Jun ChIP + SB431542 (TGFbeta)	0.05583	0.009203	0.04663	0.003305	3	3	19.95	120
Fosl2 ChIP vs. Smad2/3 ChIP	0.05583	0.04573	0.0101	0.003305	3	3	4.322	120
Fosl2 ChIP vs. Smad2/3 ChIP + SB203580	0.05583	0.007164	0.04867	0.003305	3	3	20.82	120
Fosl2 ChIP vs. Smad2/3 ChIP + SB431542 (TGFbeta)	0.05583	0.001087	0.05474	0.003305	3	3	23.42	120
Fosl2 ChIP + SB203580 vs. Fosl2 ChIP + SB431542 (TGFbeta)	0.003632	0.01381	-0.01017	0.003305	3	3	4.353	120
Fosl2 ChIP + SB203580 vs. c-Jun ChIP	0.003632	0.04025	-0.03662	0.003305	3	3	15.67	120
Fosl2 ChIP + SB203580 vs. c-Jun ChIP + SB203580	0.003632	0.001143	0.002489	0.003305	3	3	1.065	120
Fosl2 ChIP + SB203580 vs. c-Jun ChIP + SB431542 (TGFbeta)	0.003632	0.009203	-0.005571	0.003305	3	3	2.383	120
Fosl2 ChIP + SB203580 vs. Smad2/3 ChIP	0.003632	0.04573	-0.0421	0.003305	3	3	18.01	120
Fosl2 ChIP + SB203580 vs. Smad2/3 ChIP + SB203580	0.003632	0.007164	-0.003532	0.003305	3	3	1.511	120
Fosl2 ChIP + SB203580 vs. Smad2/3 ChIP + SB431542 (TGFbeta)	0.003632	0.001087	0.002545	0.003305	3	3	1.089	120
Fosl2 ChIP + SB431542 (TGFbeta) vs. c-Jun ChIP	0.01381	0.04025	-0.02645	0.003305	3	3	11.32	120
Fosl2 ChIP + SB431542 (TGFbeta) vs. c-Jun ChIP + SB203580	0.01381	0.001143	0.01266	0.003305	3	3	5.418	120
Fosl2 ChIP + SB431542 (TGFbeta) vs. c-Jun ChIP + SB431542 (TGFbeta)	0.01381	0.009203	0.004603	0.003305	3	3	1.969	120
Fosl2 ChIP + SB431542 (TGFbeta) vs. Smad2/3 ChIP	0.01381	0.04573	-0.03192	0.003305	3	3	13.66	120
Fosl2 ChIP + SB431542 (TGFbeta) vs. Smad2/3 ChIP + SB203580	0.01381	0.007164	0.006642	0.003305	3	3	2.842	120
Fosl2 ChIP + SB431542 (TGFbeta) vs. Smad2/3 ChIP + SB431542 (TGFbeta)	0.01381	0.001087	0.01272	0.003305	3	3	5.442	120
c-Jun ChIP vs. c-Jun ChIP + SB203580	0.04025	0.001143	0.03911	0.003305	3	3	16.73	120
c-Jun ChIP vs. c-Jun ChIP + SB431542 (TGFbeta)	0.04025	0.009203	0.03105	0.003305	3	3	13.28	120
c-Jun ChIP vs. Smad2/3 ChIP	0.04025	0.04573	-0.005478	0.003305	3	3	2.344	120
c-Jun ChIP vs. Smad2/3 ChIP + SB203580	0.04025	0.007164	0.03309	0.003305	3	3	14.16	120
c-Jun ChIP vs. Smad2/3 ChIP + SB431542 (TGFbeta)	0.04025	0.001087	0.03917	0.003305	3	3	16.76	120
c-Jun ChIP + SB203580 vs. c-Jun ChIP + SB431542 (TGFbeta)	0.001143	0.009203	-0.00806	0.003305	3	3	3.448	120
c-Jun ChIP + SB203580 vs. Smad2/3 ChIP	0.001143	0.04573	-0.04459	0.003305	3	3	19.08	120
c-Jun ChIP + SB203580 vs. Smad2/3 ChIP + SB203580	0.001143	0.007164	-0.006021	0.003305	3	3	2.576	120
c-Jun ChIP + SB203580 vs. Smad2/3 ChIP + SB431542 (TGFbeta)	0.001143	0.001087	5.617e-05	0.003305	3	3	0.02403	120
c-Jun ChIP + SB431542 (TGFbeta) vs. Smad2/3 ChIP	0.009203	0.04573	-0.03653	0.003305	3	3	15.63	120
c-Jun ChIP + SB431542 (TGFbeta) vs. Smad2/3 ChIP + SB203580	0.009203	0.007164	0.002039	0.003305	3	3	0.8724	120
c-Jun ChIP + SB431542 (TGFbeta) vs. Smad2/3 ChIP + SB431542 (TGFbeta)	0.009203	0.001087	0.008116	0.003305	3	3	3.472	120
Smad2/3 ChIP vs. Smad2/3 ChIP + SB203580	0.04573	0.007164	0.03857	0.003305	3	3	16.5	120
Smad2/3 ChIP vs. Smad2/3 ChIP + SB431542 (TGFbeta)	0.04573	0.001087	0.04464	0.003305	3	3	19.1	120
Smad2/3 ChIP + SB203580 vs. Smad2/3 ChIP + SB431542 (TGFbeta)	0.007164	0.001087	0.006077	0.003305	3	3	2.6	120
GATA4
IgG ChIP vs. IgG ChIP + SB203580	0.001003	0.001092	-8.853e-05	0.003305	3	3	0.03788	120
IgG ChIP vs. IgG + SB431542 (TGFbeta)	0.001003	0.001022	-1.88e-05	0.003305	3	3	0.008044	120
IgG ChIP vs. Fosl2 ChIP	0.001003	0.03221	-0.03121	0.003305	3	3	13.35	120
IgG ChIP vs. Fosl2 ChIP + SB203580	0.001003	0.001414	-0.0004109	0.003305	3	3	0.1758	120
IgG ChIP vs. Fosl2 ChIP + SB431542 (TGFbeta)	0.001003	0.006836	-0.005833	0.003305	3	3	2.496	120
IgG ChIP vs. c-Jun ChIP	0.001003	0.05885	-0.05785	0.003305	3	3	24.75	120
IgG ChIP vs. c-Jun ChIP + SB203580	0.001003	0.001863	-0.0008598	0.003305	3	3	0.3679	120
IgG ChIP vs. c-Jun ChIP + SB431542 (TGFbeta)	0.001003	0.02036	-0.01935	0.003305	3	3	8.28	120
IgG ChIP vs. Smad2/3 ChIP	0.001003	0.04463	-0.04363	0.003305	3	3	18.67	120
IgG ChIP vs. Smad2/3 ChIP + SB203580	0.001003	0.01418	-0.01318	0.003305	3	3	5.638	120
IgG ChIP vs. Smad2/3 ChIP + SB431542 (TGFbeta)	0.001003	0.0009677	3.523e-05	0.003305	3	3	0.01507	120
IgG ChIP + SB203580 vs. IgG + SB431542 (TGFbeta)	0.001092	0.001022	6.973e-05	0.003305	3	3	0.02984	120
IgG ChIP + SB203580 vs. Fosl2 ChIP	0.001092	0.03221	-0.03112	0.003305	3	3	13.31	120
IgG ChIP + SB203580 vs. Fosl2 ChIP + SB203580	0.001092	0.001414	-0.0003224	0.003305	3	3	0.1379	120
IgG ChIP + SB203580 vs. Fosl2 ChIP + SB431542 (TGFbeta)	0.001092	0.006836	-0.005745	0.003305	3	3	2.458	120
IgG ChIP + SB203580 vs. c-Jun ChIP	0.001092	0.05885	-0.05776	0.003305	3	3	24.71	120
IgG ChIP + SB203580 vs. c-Jun ChIP + SB203580	0.001092	0.001863	-0.0007712	0.003305	3	3	0.33	120
IgG ChIP + SB203580 vs. c-Jun ChIP + SB431542 (TGFbeta)	0.001092	0.02036	-0.01926	0.003305	3	3	8.242	120
IgG ChIP + SB203580 vs. Smad2/3 ChIP	0.001092	0.04463	-0.04354	0.003305	3	3	18.63	120
IgG ChIP + SB203580 vs. Smad2/3 ChIP + SB203580	0.001092	0.01418	-0.01309	0.003305	3	3	5.6	120
IgG ChIP + SB203580 vs. Smad2/3 ChIP + SB431542 (TGFbeta)	0.001092	0.0009677	0.0001238	0.003305	3	3	0.05295	120
IgG + SB431542 (TGFbeta) vs. Fosl2 ChIP	0.001022	0.03221	-0.03119	0.003305	3	3	13.34	120
IgG + SB431542 (TGFbeta) vs. Fosl2 ChIP + SB203580	0.001022	0.001414	-0.0003921	0.003305	3	3	0.1678	120
IgG + SB431542 (TGFbeta) vs. Fosl2 ChIP + SB431542 (TGFbeta)	0.001022	0.006836	-0.005814	0.003305	3	3	2.488	120
IgG + SB431542 (TGFbeta) vs. c-Jun ChIP	0.001022	0.05885	-0.05783	0.003305	3	3	24.74	120
IgG + SB431542 (TGFbeta) vs. c-Jun ChIP + SB203580	0.001022	0.001863	-0.000841	0.003305	3	3	0.3598	120
IgG + SB431542 (TGFbeta) vs. c-Jun ChIP + SB431542 (TGFbeta)	0.001022	0.02036	-0.01933	0.003305	3	3	8.272	120
IgG + SB431542 (TGFbeta) vs. Smad2/3 ChIP	0.001022	0.04463	-0.04361	0.003305	3	3	18.66	120
IgG + SB431542 (TGFbeta) vs. Smad2/3 ChIP + SB203580	0.001022	0.01418	-0.01316	0.003305	3	3	5.63	120
IgG + SB431542 (TGFbeta) vs. Smad2/3 ChIP + SB431542 (TGFbeta)	0.001022	0.0009677	5.403e-05	0.003305	3	3	0.02312	120
Fosl2 ChIP vs. Fosl2 ChIP + SB203580	0.03221	0.001414	0.03079	0.003305	3	3	13.18	120
Fosl2 ChIP vs. Fosl2 ChIP + SB431542 (TGFbeta)	0.03221	0.006836	0.02537	0.003305	3	3	10.86	120
Fosl2 ChIP vs. c-Jun ChIP	0.03221	0.05885	-0.02665	0.003305	3	3	11.4	120
Fosl2 ChIP vs. c-Jun ChIP + SB203580	0.03221	0.001863	0.03035	0.003305	3	3	12.98	120
Fosl2 ChIP vs. c-Jun ChIP + SB431542 (TGFbeta)	0.03221	0.02036	0.01185	0.003305	3	3	5.071	120
Fosl2 ChIP vs. Smad2/3 ChIP	0.03221	0.04463	-0.01242	0.003305	3	3	5.314	120
Fosl2 ChIP vs. Smad2/3 ChIP + SB203580	0.03221	0.01418	0.01803	0.003305	3	3	7.713	120
Fosl2 ChIP vs. Smad2/3 ChIP + SB431542 (TGFbeta)	0.03221	0.0009677	0.03124	0.003305	3	3	13.37	120
Fosl2 ChIP + SB203580 vs. Fosl2 ChIP + SB431542 (TGFbeta)	0.001414	0.006836	-0.005422	0.003305	3	3	2.32	120
Fosl2 ChIP + SB203580 vs. c-Jun ChIP	0.001414	0.05885	-0.05744	0.003305	3	3	24.58	120
Fosl2 ChIP + SB203580 vs. c-Jun ChIP + SB203580	0.001414	0.001863	-0.0004489	0.003305	3	3	0.1921	120
Fosl2 ChIP + SB203580 vs. c-Jun ChIP + SB431542 (TGFbeta)	0.001414	0.02036	-0.01894	0.003305	3	3	8.104	120
Fosl2 ChIP + SB203580 vs. Smad2/3 ChIP	0.001414	0.04463	-0.04322	0.003305	3	3	18.49	120
Fosl2 ChIP + SB203580 vs. Smad2/3 ChIP + SB203580	0.001414	0.01418	-0.01277	0.003305	3	3	5.462	120
Fosl2 ChIP + SB203580 vs. Smad2/3 ChIP + SB431542 (TGFbeta)	0.001414	0.0009677	0.0004461	0.003305	3	3	0.1909	120
Fosl2 ChIP + SB431542 (TGFbeta) vs. c-Jun ChIP	0.006836	0.05885	-0.05202	0.003305	3	3	22.26	120
Fosl2 ChIP + SB431542 (TGFbeta) vs. c-Jun ChIP + SB203580	0.006836	0.001863	0.004973	0.003305	3	3	2.128	120
Fosl2 ChIP + SB431542 (TGFbeta) vs. c-Jun ChIP + SB431542 (TGFbeta)	0.006836	0.02036	-0.01352	0.003305	3	3	5.784	120
Fosl2 ChIP + SB431542 (TGFbeta) vs. Smad2/3 ChIP	0.006836	0.04463	-0.03779	0.003305	3	3	16.17	120
Fosl2 ChIP + SB431542 (TGFbeta) vs. Smad2/3 ChIP + SB203580	0.006836	0.01418	-0.007344	0.003305	3	3	3.142	120
Fosl2 ChIP + SB431542 (TGFbeta) vs. Smad2/3 ChIP + SB431542 (TGFbeta)	0.006836	0.0009677	0.005868	0.003305	3	3	2.511	120
c-Jun ChIP vs. c-Jun ChIP + SB203580	0.05885	0.001863	0.05699	0.003305	3	3	24.38	120
c-Jun ChIP vs. c-Jun ChIP + SB431542 (TGFbeta)	0.05885	0.02036	0.0385	0.003305	3	3	16.47	120
c-Jun ChIP vs. Smad2/3 ChIP	0.05885	0.04463	0.01423	0.003305	3	3	6.086	120
c-Jun ChIP vs. Smad2/3 ChIP + SB203580	0.05885	0.01418	0.04467	0.003305	3	3	19.11	120
c-Jun ChIP vs. Smad2/3 ChIP + SB431542 (TGFbeta)	0.05885	0.0009677	0.05789	0.003305	3	3	24.77	120
c-Jun ChIP + SB203580 vs. c-Jun ChIP + SB431542 (TGFbeta)	0.001863	0.02036	-0.01849	0.003305	3	3	7.912	120
c-Jun ChIP + SB203580 vs. Smad2/3 ChIP	0.001863	0.04463	-0.04277	0.003305	3	3	18.3	120
c-Jun ChIP + SB203580 vs. Smad2/3 ChIP + SB203580	0.001863	0.01418	-0.01232	0.003305	3	3	5.27	120
c-Jun ChIP + SB203580 vs. Smad2/3 ChIP + SB431542 (TGFbeta)	0.001863	0.0009677	0.000895	0.003305	3	3	0.3829	120
c-Jun ChIP + SB431542 (TGFbeta) vs. Smad2/3 ChIP	0.02036	0.04463	-0.02427	0.003305	3	3	10.39	120
c-Jun ChIP + SB431542 (TGFbeta) vs. Smad2/3 ChIP + SB203580	0.02036	0.01418	0.006175	0.003305	3	3	2.642	120
c-Jun ChIP + SB431542 (TGFbeta) vs. Smad2/3 ChIP + SB431542 (TGFbeta)	0.02036	0.0009677	0.01939	0.003305	3	3	8.295	120
Smad2/3 ChIP vs. Smad2/3 ChIP + SB203580	0.04463	0.01418	0.03045	0.003305	3	3	13.03	120
Smad2/3 ChIP vs. Smad2/3 ChIP + SB431542 (TGFbeta)	0.04463	0.0009677	0.04366	0.003305	3	3	18.68	120
Smad2/3 ChIP + SB203580 vs. Smad2/3 ChIP + SB431542 (TGFbeta)	0.01418	0.0009677	0.01321	0.003305	3	3	5.653	120
GSC
IgG ChIP vs. IgG ChIP + SB203580	0.001068	0.001154	-8.596e-05	0.003305	3	3	0.03678	120
IgG ChIP vs. IgG + SB431542 (TGFbeta)	0.001068	0.001039	2.958e-05	0.003305	3	3	0.01266	120
IgG ChIP vs. Fosl2 ChIP	0.001068	0.04681	-0.04574	0.003305	3	3	19.57	120
IgG ChIP vs. Fosl2 ChIP + SB203580	0.001068	0.0009963	7.195e-05	0.003305	3	3	0.03078	120
IgG ChIP vs. Fosl2 ChIP + SB431542 (TGFbeta)	0.001068	0.01037	-0.009306	0.003305	3	3	3.982	120
IgG ChIP vs. c-Jun ChIP	0.001068	0.04132	-0.04025	0.003305	3	3	17.22	120
IgG ChIP vs. c-Jun ChIP + SB203580	0.001068	0.001672	-0.0006036	0.003305	3	3	0.2582	120
IgG ChIP vs. c-Jun ChIP + SB431542 (TGFbeta)	0.001068	0.01172	-0.01066	0.003305	3	3	4.559	120
IgG ChIP vs. Smad2/3 ChIP	0.001068	0.06429	-0.06322	0.003305	3	3	27.05	120
IgG ChIP vs. Smad2/3 ChIP + SB203580	0.001068	0.01885	-0.01778	0.003305	3	3	7.608	120
IgG ChIP vs. Smad2/3 ChIP + SB431542 (TGFbeta)	0.001068	0.0009734	9.492e-05	0.003305	3	3	0.04061	120
IgG ChIP + SB203580 vs. IgG + SB431542 (TGFbeta)	0.001154	0.001039	0.0001155	0.003305	3	3	0.04944	120
IgG ChIP + SB203580 vs. Fosl2 ChIP	0.001154	0.04681	-0.04566	0.003305	3	3	19.53	120
IgG ChIP + SB203580 vs. Fosl2 ChIP + SB203580	0.001154	0.0009963	0.0001579	0.003305	3	3	0.06756	120
IgG ChIP + SB203580 vs. Fosl2 ChIP + SB431542 (TGFbeta)	0.001154	0.01037	-0.00922	0.003305	3	3	3.945	120
IgG ChIP + SB203580 vs. c-Jun ChIP	0.001154	0.04132	-0.04016	0.003305	3	3	17.18	120
IgG ChIP + SB203580 vs. c-Jun ChIP + SB203580	0.001154	0.001672	-0.0005176	0.003305	3	3	0.2215	120
IgG ChIP + SB203580 vs. c-Jun ChIP + SB431542 (TGFbeta)	0.001154	0.01172	-0.01057	0.003305	3	3	4.522	120
IgG ChIP + SB203580 vs. Smad2/3 ChIP	0.001154	0.06429	-0.06313	0.003305	3	3	27.01	120
IgG ChIP + SB203580 vs. Smad2/3 ChIP + SB203580	0.001154	0.01885	-0.0177	0.003305	3	3	7.572	120
IgG ChIP + SB203580 vs. Smad2/3 ChIP + SB431542 (TGFbeta)	0.001154	0.0009734	0.0001809	0.003305	3	3	0.07739	120
IgG + SB431542 (TGFbeta) vs. Fosl2 ChIP	0.001039	0.04681	-0.04577	0.003305	3	3	19.58	120
IgG + SB431542 (TGFbeta) vs. Fosl2 ChIP + SB203580	0.001039	0.0009963	4.237e-05	0.003305	3	3	0.01813	120
IgG + SB431542 (TGFbeta) vs. Fosl2 ChIP + SB431542 (TGFbeta)	0.001039	0.01037	-0.009336	0.003305	3	3	3.994	120
IgG + SB431542 (TGFbeta) vs. c-Jun ChIP	0.001039	0.04132	-0.04028	0.003305	3	3	17.23	120
IgG + SB431542 (TGFbeta) vs. c-Jun ChIP + SB203580	0.001039	0.001672	-0.0006332	0.003305	3	3	0.2709	120
IgG + SB431542 (TGFbeta) vs. c-Jun ChIP + SB431542 (TGFbeta)	0.001039	0.01172	-0.01068	0.003305	3	3	4.572	120
IgG + SB431542 (TGFbeta) vs. Smad2/3 ChIP	0.001039	0.06429	-0.06325	0.003305	3	3	27.06	120
IgG + SB431542 (TGFbeta) vs. Smad2/3 ChIP + SB203580	0.001039	0.01885	-0.01781	0.003305	3	3	7.621	120
IgG + SB431542 (TGFbeta) vs. Smad2/3 ChIP + SB431542 (TGFbeta)	0.001039	0.0009734	6.533e-05	0.003305	3	3	0.02795	120
Fosl2 ChIP vs. Fosl2 ChIP + SB203580	0.04681	0.0009963	0.04582	0.003305	3	3	19.6	120
Fosl2 ChIP vs. Fosl2 ChIP + SB431542 (TGFbeta)	0.04681	0.01037	0.03644	0.003305	3	3	15.59	120
Fosl2 ChIP vs. c-Jun ChIP	0.04681	0.04132	0.005496	0.003305	3	3	2.351	120
Fosl2 ChIP vs. c-Jun ChIP + SB203580	0.04681	0.001672	0.04514	0.003305	3	3	19.31	120
Fosl2 ChIP vs. c-Jun ChIP + SB431542 (TGFbeta)	0.04681	0.01172	0.03509	0.003305	3	3	15.01	120
Fosl2 ChIP vs. Smad2/3 ChIP	0.04681	0.06429	-0.01747	0.003305	3	3	7.476	120
Fosl2 ChIP vs. Smad2/3 ChIP + SB203580	0.04681	0.01885	0.02796	0.003305	3	3	11.96	120
Fosl2 ChIP vs. Smad2/3 ChIP + SB431542 (TGFbeta)	0.04681	0.0009734	0.04584	0.003305	3	3	19.61	120
Fosl2 ChIP + SB203580 vs. Fosl2 ChIP + SB431542 (TGFbeta)	0.0009963	0.01037	-0.009378	0.003305	3	3	4.012	120
Fosl2 ChIP + SB203580 vs. c-Jun ChIP	0.0009963	0.04132	-0.04032	0.003305	3	3	17.25	120
Fosl2 ChIP + SB203580 vs. c-Jun ChIP + SB203580	0.0009963	0.001672	-0.0006755	0.003305	3	3	0.289	120
Fosl2 ChIP + SB203580 vs. c-Jun ChIP + SB431542 (TGFbeta)	0.0009963	0.01172	-0.01073	0.003305	3	3	4.59	120
Fosl2 ChIP + SB203580 vs. Smad2/3 ChIP	0.0009963	0.06429	-0.06329	0.003305	3	3	27.08	120
Fosl2 ChIP + SB203580 vs. Smad2/3 ChIP + SB203580	0.0009963	0.01885	-0.01785	0.003305	3	3	7.639	120
Fosl2 ChIP + SB203580 vs. Smad2/3 ChIP + SB431542 (TGFbeta)	0.0009963	0.0009734	2.297e-05	0.003305	3	3	0.009826	120
Fosl2 ChIP + SB431542 (TGFbeta) vs. c-Jun ChIP	0.01037	0.04132	-0.03094	0.003305	3	3	13.24	120
Fosl2 ChIP + SB431542 (TGFbeta) vs. c-Jun ChIP + SB203580	0.01037	0.001672	0.008702	0.003305	3	3	3.723	120
Fosl2 ChIP + SB431542 (TGFbeta) vs. c-Jun ChIP + SB431542 (TGFbeta)	0.01037	0.01172	-0.001349	0.003305	3	3	0.5774	120
Fosl2 ChIP + SB431542 (TGFbeta) vs. Smad2/3 ChIP	0.01037	0.06429	-0.05391	0.003305	3	3	23.07	120
Fosl2 ChIP + SB431542 (TGFbeta) vs. Smad2/3 ChIP + SB203580	0.01037	0.01885	-0.008477	0.003305	3	3	3.627	120
Fosl2 ChIP + SB431542 (TGFbeta) vs. Smad2/3 ChIP + SB431542 (TGFbeta)	0.01037	0.0009734	0.009401	0.003305	3	3	4.022	120
c-Jun ChIP vs. c-Jun ChIP + SB203580	0.04132	0.001672	0.03964	0.003305	3	3	16.96	120
c-Jun ChIP vs. c-Jun ChIP + SB431542 (TGFbeta)	0.04132	0.01172	0.02959	0.003305	3	3	12.66	120
c-Jun ChIP vs. Smad2/3 ChIP	0.04132	0.06429	-0.02297	0.003305	3	3	9.828	120
c-Jun ChIP vs. Smad2/3 ChIP + SB203580	0.04132	0.01885	0.02247	0.003305	3	3	9.612	120
c-Jun ChIP vs. Smad2/3 ChIP + SB431542 (TGFbeta)	0.04132	0.0009734	0.04034	0.003305	3	3	17.26	120
c-Jun ChIP + SB203580 vs. c-Jun ChIP + SB431542 (TGFbeta)	0.001672	0.01172	-0.01005	0.003305	3	3	4.301	120
c-Jun ChIP + SB203580 vs. Smad2/3 ChIP	0.001672	0.06429	-0.06261	0.003305	3	3	26.79	120
c-Jun ChIP + SB203580 vs. Smad2/3 ChIP + SB203580	0.001672	0.01885	-0.01718	0.003305	3	3	7.35	120
c-Jun ChIP + SB203580 vs. Smad2/3 ChIP + SB431542 (TGFbeta)	0.001672	0.0009734	0.0006985	0.003305	3	3	0.2989	120
c-Jun ChIP + SB431542 (TGFbeta) vs. Smad2/3 ChIP	0.01172	0.06429	-0.05256	0.003305	3	3	22.49	120
c-Jun ChIP + SB431542 (TGFbeta) vs. Smad2/3 ChIP + SB203580	0.01172	0.01885	-0.007127	0.003305	3	3	3.049	120
c-Jun ChIP + SB431542 (TGFbeta) vs. Smad2/3 ChIP + SB431542 (TGFbeta)	0.01172	0.0009734	0.01075	0.003305	3	3	4.599	120
Smad2/3 ChIP vs. Smad2/3 ChIP + SB203580	0.06429	0.01885	0.04544	0.003305	3	3	19.44	120
Smad2/3 ChIP vs. Smad2/3 ChIP + SB431542 (TGFbeta)	0.06429	0.0009734	0.06331	0.003305	3	3	27.09	120
Smad2/3 ChIP + SB203580 vs. Smad2/3 ChIP + SB431542 (TGFbeta)	0.01885	0.0009734	0.01788	0.003305	3	3	7.649	120

## Sheet: Figure 4j
Figure 4j
		FOXA2 - sorbitol			FOXA2 + sorbitol			GSC - sorbitol			GSC + sorbitol
		Exp 1	Exp 2	Exp3	Exp 1	Exp 2	Exp3	Exp 1	Exp 2	Exp3	Exp 1	Exp 2	Exp3
	UD	0.94231	1.12349	0.9342	1.0326	0.90393	1.06347	1.06281	1.10615	0.83105	0.96814	0.91532	1.13851
	Day 3	30.6254	34.0216	27.1584	51.472	46.4238	56.6482	26.3763	22.2731	30.6347	56.0126	66.9082	52.6084
Within each row, compare columns (simple effects within rows)
Number of families	2
Number of comparisons per family	6
Alpha	0.05
Tukey's multiple comparisons test	Mean Diff.	95.00% CI of diff.	Significant?	Summary	Adjusted P Value
UD
FOXA2 - sorbitol vs. FOXA2 + sorbitol	0	-8.711 to 8.711	No	ns	>0.9999
FOXA2 - sorbitol vs. GSC - sorbitol	-3.333e-06	-8.711 to 8.711	No	ns	>0.9999
FOXA2 - sorbitol vs. GSC + sorbitol	-0.007325	-8.718 to 8.704	No	ns	>0.9999
FOXA2 + sorbitol vs. GSC - sorbitol	-3.333e-06	-8.711 to 8.711	No	ns	>0.9999
FOXA2 + sorbitol vs. GSC + sorbitol	-0.007325	-8.718 to 8.704	No	ns	>0.9999
GSC - sorbitol vs. GSC + sorbitol	-0.007321	-8.718 to 8.704	No	ns	>0.9999
Day 3
FOXA2 - sorbitol vs. FOXA2 + sorbitol	-20.91	-29.62 to -12.2	Yes	****	<0.0001
FOXA2 - sorbitol vs. GSC - sorbitol	4.174	-4.537 to 12.88	No	ns	0.5342
FOXA2 - sorbitol vs. GSC + sorbitol	-27.91	-36.62 to -19.2	Yes	****	<0.0001
FOXA2 + sorbitol vs. GSC - sorbitol	25.09	16.38 to 33.8	Yes	****	<0.0001
FOXA2 + sorbitol vs. GSC + sorbitol	-6.995	-15.71 to 1.716	No	ns	0.1402
GSC - sorbitol vs. GSC + sorbitol	-32.08	-40.79 to -23.37	Yes	****	<0.0001
Test details	Mean 1	Mean 2	Mean Diff.	SE of diff.	N1	N2	q	DF
UD
FOXA2 - sorbitol vs. FOXA2 + sorbitol	1	1	0	3.045	3	3	0	16
FOXA2 - sorbitol vs. GSC - sorbitol	1	1	-3.333e-06	3.045	3	3	1.548e-06	16
FOXA2 - sorbitol vs. GSC + sorbitol	1	1.007	-0.007325	3.045	3	3	0.003402	16
FOXA2 + sorbitol vs. GSC - sorbitol	1	1	-3.333e-06	3.045	3	3	1.548e-06	16
FOXA2 + sorbitol vs. GSC + sorbitol	1	1.007	-0.007325	3.045	3	3	0.003402	16
GSC - sorbitol vs. GSC + sorbitol	1	1.007	-0.007321	3.045	3	3	0.003401	16
Day 3
FOXA2 - sorbitol vs. FOXA2 + sorbitol	30.6	51.51	-20.91	3.045	3	3	9.714	16
FOXA2 - sorbitol vs. GSC - sorbitol	30.6	26.43	4.174	3.045	3	3	1.939	16
FOXA2 - sorbitol vs. GSC + sorbitol	30.6	58.51	-27.91	3.045	3	3	12.96	16
FOXA2 + sorbitol vs. GSC - sorbitol	51.51	26.43	25.09	3.045	3	3	11.65	16
FOXA2 + sorbitol vs. GSC + sorbitol	51.51	58.51	-6.995	3.045	3	3	3.249	16
GSC - sorbitol vs. GSC + sorbitol	26.43	58.51	-32.08	3.045	3	3	14.9	16

## Sheet: Figure 4m
Figure 4m
		Ngn3			Ngn3			SST			SST			GSG			GSG			Insulin			Insulin
		Exp 1	Exp 2	Exp3	Exp 1	Exp 2	Exp3	Exp 1	Exp 2	Exp3	Exp 1	Exp 2	Exp3	Exp 1	Exp 2	Exp3	Exp 1	Exp 2	Exp3	Exp 1	Exp 2	Exp3	Exp 1	Exp 2	Exp3
	UD	0.97506	1.13429	0.890711	1.11285	0.95136	0.93581	1.16249	0.85722	0.98036	0.9724	0.90412	1.12348	1.05479	0.80167	1.14362	1.02596	1.13298	0.840973	0.9809	0.87403	1.14507	1.18826	0.92045	0.89131
	Day 18	109.244	96.0216	127.32	182.237	210.424	159.925	101.683	120.784	89.1218	159.232	142.738	172.117	720.419	842.154	602.91	1385.95	1170.95	1598.95	901.562	829.812	972.081	1761.42	1945.13	1576.96
Within each row, compare columns (simple effects within rows)
Number of families	2
Number of comparisons per family	28
Alpha	0.05
Tukey's multiple comparisons test	Mean Diff.	95.00% CI of diff.	Significant?	Summary	Adjusted P Value
UD
Ngn3 vs. Ngn3	1.367e-05	-209.5 to 209.5	No	ns	>0.9999
Ngn3 vs. SST	-3e-06	-209.5 to 209.5	No	ns	>0.9999
Ngn3 vs. SST	2.033e-05	-209.5 to 209.5	No	ns	>0.9999
Ngn3 vs. GSG	-7.667e-06	-209.5 to 209.5	No	ns	>0.9999
Ngn3 vs. GSG	4.767e-05	-209.5 to 209.5	No	ns	>0.9999
Ngn3 vs. Insulin	2.033e-05	-209.5 to 209.5	No	ns	>0.9999
Ngn3 vs. Insulin	1.367e-05	-209.5 to 209.5	No	ns	>0.9999
Ngn3 vs. SST	-1.667e-05	-209.5 to 209.5	No	ns	>0.9999
Ngn3 vs. SST	6.667e-06	-209.5 to 209.5	No	ns	>0.9999
Ngn3 vs. GSG	-2.133e-05	-209.5 to 209.5	No	ns	>0.9999
Ngn3 vs. GSG	3.4e-05	-209.5 to 209.5	No	ns	>0.9999
Ngn3 vs. Insulin	6.667e-06	-209.5 to 209.5	No	ns	>0.9999
Ngn3 vs. Insulin	0	-209.5 to 209.5	No	ns	>0.9999
SST vs. SST	2.333e-05	-209.5 to 209.5	No	ns	>0.9999
SST vs. GSG	-4.667e-06	-209.5 to 209.5	No	ns	>0.9999
SST vs. GSG	5.067e-05	-209.5 to 209.5	No	ns	>0.9999
SST vs. Insulin	2.333e-05	-209.5 to 209.5	No	ns	>0.9999
SST vs. Insulin	1.667e-05	-209.5 to 209.5	No	ns	>0.9999
SST vs. GSG	-2.8e-05	-209.5 to 209.5	No	ns	>0.9999
SST vs. GSG	2.733e-05	-209.5 to 209.5	No	ns	>0.9999
SST vs. Insulin	0	-209.5 to 209.5	No	ns	>0.9999
SST vs. Insulin	-6.667e-06	-209.5 to 209.5	No	ns	>0.9999
GSG vs. GSG	5.533e-05	-209.5 to 209.5	No	ns	>0.9999
GSG vs. Insulin	2.8e-05	-209.5 to 209.5	No	ns	>0.9999
GSG vs. Insulin	2.133e-05	-209.5 to 209.5	No	ns	>0.9999
GSG vs. Insulin	-2.733e-05	-209.5 to 209.5	No	ns	>0.9999
GSG vs. Insulin	-3.4e-05	-209.5 to 209.5	No	ns	>0.9999
Insulin vs. Insulin	-6.667e-06	-209.5 to 209.5	No	ns	>0.9999
Day 18
Ngn3 vs. Ngn3	-73.33	-282.9 to 136.2	No	ns	0.9442
Ngn3 vs. SST	6.999	-202.5 to 216.5	No	ns	>0.9999
Ngn3 vs. SST	-47.17	-256.7 to 162.4	No	ns	0.9954
Ngn3 vs. GSG	-611	-820.5 to -401.4	Yes	****	<0.0001
Ngn3 vs. GSG	-1274	-1484 to -1065	Yes	****	<0.0001
Ngn3 vs. Insulin	-790.3	-999.8 to -580.8	Yes	****	<0.0001
Ngn3 vs. Insulin	-1650	-1860 to -1441	Yes	****	<0.0001
Ngn3 vs. SST	80.33	-129.2 to 289.9	No	ns	0.9128
Ngn3 vs. SST	26.17	-183.4 to 235.7	No	ns	0.9999
Ngn3 vs. GSG	-537.6	-747.2 to -328.1	Yes	****	<0.0001
Ngn3 vs. GSG	-1201	-1411 to -991.6	Yes	****	<0.0001
Ngn3 vs. Insulin	-717	-926.5 to -507.4	Yes	****	<0.0001
Ngn3 vs. Insulin	-1577	-1787 to -1367	Yes	****	<0.0001
SST vs. SST	-54.17	-263.7 to 155.4	No	ns	0.9894
SST vs. GSG	-618	-827.5 to -408.4	Yes	****	<0.0001
SST vs. GSG	-1281	-1491 to -1072	Yes	****	<0.0001
SST vs. Insulin	-797.3	-1007 to -587.8	Yes	****	<0.0001
SST vs. Insulin	-1657	-1867 to -1448	Yes	****	<0.0001
SST vs. GSG	-563.8	-773.3 to -354.3	Yes	****	<0.0001
SST vs. GSG	-1227	-1437 to -1018	Yes	****	<0.0001
SST vs. Insulin	-743.1	-952.6 to -533.6	Yes	****	<0.0001
SST vs. Insulin	-1603	-1813 to -1394	Yes	****	<0.0001
GSG vs. GSG	-663.5	-873 to -453.9	Yes	****	<0.0001
GSG vs. Insulin	-179.3	-388.9 to 30.2	No	ns	0.1381
GSG vs. Insulin	-1039	-1249 to -829.8	Yes	****	<0.0001
GSG vs. Insulin	484.1	274.6 to 693.7	Yes	****	<0.0001
GSG vs. Insulin	-375.9	-585.4 to -166.4	Yes	****	<0.0001
Insulin vs. Insulin	-860	-1070 to -650.5	Yes	****	<0.0001
Test details	Mean 1	Mean 2	Mean Diff.	SE of diff.	N1	N2	q	DF
UD
Ngn3 vs. Ngn3	1	1	1.367e-05	64.68	3	3	2.988e-07	32
Ngn3 vs. SST	1	1	-3e-06	64.68	3	3	6.559e-08	32
Ngn3 vs. SST	1	1	2.033e-05	64.68	3	3	4.446e-07	32
Ngn3 vs. GSG	1	1	-7.667e-06	64.68	3	3	1.676e-07	32
Ngn3 vs. GSG	1	1	4.767e-05	64.68	3	3	1.042e-06	32
Ngn3 vs. Insulin	1	1	2.033e-05	64.68	3	3	4.446e-07	32
Ngn3 vs. Insulin	1	1	1.367e-05	64.68	3	3	2.988e-07	32
Ngn3 vs. SST	1	1	-1.667e-05	64.68	3	3	3.644e-07	32
Ngn3 vs. SST	1	1	6.667e-06	64.68	3	3	1.458e-07	32
Ngn3 vs. GSG	1	1	-2.133e-05	64.68	3	3	4.664e-07	32
Ngn3 vs. GSG	1	1	3.4e-05	64.68	3	3	7.434e-07	32
Ngn3 vs. Insulin	1	1	6.667e-06	64.68	3	3	1.458e-07	32
Ngn3 vs. Insulin	1	1	0	64.68	3	3	0	32
SST vs. SST	1	1	2.333e-05	64.68	3	3	5.102e-07	32
SST vs. GSG	1	1	-4.667e-06	64.68	3	3	1.02e-07	32
SST vs. GSG	1	1	5.067e-05	64.68	3	3	1.108e-06	32
SST vs. Insulin	1	1	2.333e-05	64.68	3	3	5.102e-07	32
SST vs. Insulin	1	1	1.667e-05	64.68	3	3	3.644e-07	32
SST vs. GSG	1	1	-2.8e-05	64.68	3	3	6.122e-07	32
SST vs. GSG	1	1	2.733e-05	64.68	3	3	5.976e-07	32
SST vs. Insulin	1	1	0	64.68	3	3	0	32
SST vs. Insulin	1	1	-6.667e-06	64.68	3	3	1.458e-07	32
GSG vs. GSG	1	1	5.533e-05	64.68	3	3	1.21e-06	32
GSG vs. Insulin	1	1	2.8e-05	64.68	3	3	6.122e-07	32
GSG vs. Insulin	1	1	2.133e-05	64.68	3	3	4.664e-07	32
GSG vs. Insulin	1	1	-2.733e-05	64.68	3	3	5.976e-07	32
GSG vs. Insulin	1	1	-3.4e-05	64.68	3	3	7.434e-07	32
Insulin vs. Insulin	1	1	-6.667e-06	64.68	3	3	1.458e-07	32
Day 18
Ngn3 vs. Ngn3	110.9	184.2	-73.33	64.68	3	3	1.603	32
Ngn3 vs. SST	110.9	103.9	6.999	64.68	3	3	0.153	32
Ngn3 vs. SST	110.9	158	-47.17	64.68	3	3	1.031	32
Ngn3 vs. GSG	110.9	721.8	-611	64.68	3	3	13.36	32
Ngn3 vs. GSG	110.9	1385	-1274	64.68	3	3	27.86	32
Ngn3 vs. Insulin	110.9	901.2	-790.3	64.68	3	3	17.28	32
Ngn3 vs. Insulin	110.9	1761	-1650	64.68	3	3	36.08	32
Ngn3 vs. SST	184.2	103.9	80.33	64.68	3	3	1.756	32
Ngn3 vs. SST	184.2	158	26.17	64.68	3	3	0.5721	32
Ngn3 vs. GSG	184.2	721.8	-537.6	64.68	3	3	11.75	32
Ngn3 vs. GSG	184.2	1385	-1201	64.68	3	3	26.26	32
Ngn3 vs. Insulin	184.2	901.2	-717	64.68	3	3	15.68	32
Ngn3 vs. Insulin	184.2	1761	-1577	64.68	3	3	34.48	32
SST vs. SST	103.9	158	-54.17	64.68	3	3	1.184	32
SST vs. GSG	103.9	721.8	-618	64.68	3	3	13.51	32
SST vs. GSG	103.9	1385	-1281	64.68	3	3	28.02	32
SST vs. Insulin	103.9	901.2	-797.3	64.68	3	3	17.43	32
SST vs. Insulin	103.9	1761	-1657	64.68	3	3	36.24	32
SST vs. GSG	158	721.8	-563.8	64.68	3	3	12.33	32
SST vs. GSG	158	1385	-1227	64.68	3	3	26.83	32
SST vs. Insulin	158	901.2	-743.1	64.68	3	3	16.25	32
SST vs. Insulin	158	1761	-1603	64.68	3	3	35.05	32
GSG vs. GSG	721.8	1385	-663.5	64.68	3	3	14.51	32
GSG vs. Insulin	721.8	901.2	-179.3	64.68	3	3	3.921	32
GSG vs. Insulin	721.8	1761	-1039	64.68	3	3	22.72	32
GSG vs. Insulin	1385	901.2	484.1	64.68	3	3	10.59	32
GSG vs. Insulin	1385	1761	-375.9	64.68	3	3	8.218	32
Insulin vs. Insulin	901.2	1761	-860	64.68	3	3	18.8	32

## Sheet: Figure 1i
Figure 1i

## Sheet: Figure 4f
Figure 4f

## Sheet: Suppl Fig 1b
Suppl Fig 1b
	MIXL1	Early G1			Late G1			S/G2/M				Dunnett's multiple comparisons test	Mean Diff.	95.00% CI of diff.	Significant?	Summary	Adjusted P Value	A-?
		Exp 1	Exp 2	Exp3	Exp 1	Exp 2	Exp3	Exp 1	Exp 2	Exp3
		0.947036	1.01185	1.04194	0.411211	0.458273	0.363152	0.350224	0.25472	0.312108		Early G1 vs. Late G1	0.5893	0.477 to 0.7016	Yes	****	<0.0001	B	Late G1
												Early G1 vs. S/G2/M	0.6946	0.5823 to 0.8069	Yes	****	<0.0001	C	S/G2/M
	EOMES	Early G1			Late G1			S/G2/M				Dunnett's multiple comparisons test	Mean Diff.	95.00% CI of diff.	Significant?	Summary	Adjusted P Value	A-?
		Exp 1	Exp 2	Exp3	Exp 1	Exp 2	Exp3	Exp 1	Exp 2	Exp3
		1.03783	0.940852	1.02254	0.542637	0.574824	0.592564	0.386395	0.341558	0.401527		Early G1 vs. Late G1	0.4304	0.3416 to 0.5192	Yes	****	<0.0001	B	Late G1
												Early G1 vs. S/G2/M	0.6239	0.5351 to 0.7127	Yes	****	<0.0001	C	S/G2/M
	GATA4	Early G1			Late G1			S/G2/M				Dunnett's multiple comparisons test	Mean Diff.	95.00% CI of diff.	Significant?	Summary	Adjusted P Value	A-?
		Exp 1	Exp 2	Exp3	Exp 1	Exp 2	Exp3	Exp 1	Exp 2	Exp3
		0.971257	0.967472	1.06213	0.751485	0.829571	0.79426	0.359571	0.327926	0.362873		Early G1 vs. Late G1	0.2085	0.1153 to 0.3017	Yes	**	0.0012	B	Late G1
												Early G1 vs. S/G2/M	0.6502	0.5569 to 0.7434	Yes	****	<0.0001	C	S/G2/M
	Sox17	Early G1			Late G1			S/G2/M				Dunnett's multiple comparisons test	Mean Diff.	95.00% CI of diff.	Significant?	Summary	Adjusted P Value	A-?
		Exp 1	Exp 2	Exp3	Exp 1	Exp 2	Exp3	Exp 1	Exp 2	Exp3
		1.03583	0.94071	1.02504	0.635215	0.718648	0.670139	0.431694	0.401653	0.469125		Early G1 vs. Late G1	0.3259	0.2248 to 0.4269	Yes	***	0.0002	B	Late G1
												Early G1 vs. S/G2/M	0.5663	0.4653 to 0.6674	Yes	****	<0.0001	C	S/G2/M

## Sheet: Suppl Fig 1c
	LZTS1 Early G1			LZTS1 Late G1			LZTS1 S/G2/M			Unsorted
	Exp 1	Exp 2	Exp3	Exp 1	Exp 2	Exp3	Exp 1	Exp 2	Exp3	Exp 1	Exp 2	Exp3
UD	0.9254	0.9481	1.1252	0.847	1.0538	1.0254	1.0682	1.0843	0.894	0.9192	1.0413	1.0592
6h	1.1405	1.205	1.0935	0.9232	1.2468	1.0358	0.9253	0.9733	1.1305	1.0322	1.0983	0.8205
12h	1.7496	1.6012	1.8372	1.1825	1.2051	1.0924	1.2185	1.0322	1.1957	1.3264	1.2863	1.1425
18h	1.9721	1.8371	2.264	1.3285	1.2185	1.4816	1.0258	1.2254	1.158	2.1321	1.7826	1.6732
24h	4.2265	4.5593	4.8223	1.59	1.4933	2.1954	2.851	2.5215	2.7621	2.3269	2.9423	2.7924
30h	6.6237	5.9498	6.943	2.5286	2.8516	2.2586	3.215	3.125	3.4156	4.0426	4.5952	3.6851
36h	9.6754	10.2812	8.6151	3.8451	3.6516	2.9522	4.5424	4.2105	4.3295	5.5345	5.8156	5.026
42h	10.3932	9.0555	9.7124	4.1285	4.6251	3.6512	5.9582	6.815	6.2185	6.4287	7.0326	6.396
48h	8.6972	9.1285	9.873	6.4923	5.2152	5.6575	8.2385	10.0512	7.5815	7.1386	6.4287	6.8424
54h	5.0236	6.0914	5.275	8.425	8.1315	9.1185	9.3485	8.7276	9.4812	7.6035	6.8036	7.1286
60h	5.3186	4.5592	4.4285	9.0215	8.1831	8.1311	9.295	10.4816	8.813	6.3286	7.0235	6.6238
72h	4.2543	3.851	3.5758	9.4822	9.853	9.0158	5.2816	6.0831	6.3867	6.2542	6.4247	6.8286

[truncated: 21 more sheets: Suppl Fig 1e, Suppl Fig 1f, Suppl Fig 1g, Suppl Fig 1k, Suppl Fig 1l and 1n, Suppl Fig 1m, Suppl Fig 3d, Suppl Fig 3e, Suppl Fig 5b, Suppl Fig 5c, Suppl Fig 5d, Suppl Fig 5e, Suppl Fig 5f, Suppl Fig 5g, Suppl Fig 5h, Suppl Fig 5i, Suppl Fig 6a, Suppl Fig 6b, Suppl Fig 6c, Suppl Fig 6d …]
